# Supplementary material for: Integrative multi-omics quantitative trait loci prioritize CASP7 as a candidate protective gene for cataract
Source: Medicine (Baltimore). 2026 Jul 10;105(28):e49709. doi: 10.1097/MD.0000000000049709 (PMC13363043; doi:10.1097/MD.0000000000049709)
Supplement: Supplementary file 1 [file medi-105-e49709-s001.xlsx]

## Sheet: Table S1
		Table S1. Information included studies and consortia
		Exposure/Outcome	Consortium/First author	Participants	Pubmed ID/Web source/Cases
		mQTL	McRae et al.	1,980 European individuals	30514905
		eQTL	eQTLGen Consortium	31,684 individuals (majority of samples were of European ancestry)	https://www.eqtlgen.org/cis-eqtls.html
		GTX	The Genotype-Tissue Expression project		https://gtexportal.org/home/datasets
		pQTL	Ferkingstad et al.	35,559 Icelanders	34857953
		Cataract	The Gwas Catalog study	14,025 British ancestry cases, 133,954 British ancestry controls	https://www.ebi.ac.uk/gwas/studies/GCST90013965
			The OpenGwas study	49,250 British ancestry cases, 358,496 British ancestry controls	http://www.ebi.ac.uk/gwas/studies/GCSTT90044337
		senile Cataract	The Gwas Catalog study	7,038 British ancestry cases, 487,560 British ancestry controls	https://www.ebi.ac.uk/gwas/studies/GCST90038649
		other Cataract	The UK Biobank study	18,988 European-ancestry cases and 401,543 European-ancestry controls	https://www.ukbiobank.ac.uk/
		GSE230320	Microarray data of ICR lenses	GPL17117	7
		GSE230322	Microarray data from 4-, 8-, and 10-week-old ICR lenses	GPL17117	9
		GSE152616	Expression data from lens epithelial cells (LECs) from Shumiya cataract rats (SCR) with or without cataract (Cat+ or Cat-)	GPL17117	2
