# Supplementary material for: Integrative multi-omics quantitative trait loci prioritize CASP7 as a candidate protective gene for cataract
Source: Medicine (Baltimore). 2026 Jul 10;105(28):e49709. doi: 10.1097/MD.0000000000049709 (PMC13363043; doi:10.1097/MD.0000000000049709)
Supplement: Supplementary file 2 [file medi-105-e49709-s002.xlsx]

## Sheet: Table S2
Table S2. Summary data-level Mendelian randomization analysis for association between gene methylations and Cataract in discovery stage.
	probeID	Gene	Beta	SE	or	or_lci95	or_uci95	p_SMR	p_SMR_fdr	p_HEIDI	nsnp_HEIDI
	cg19443920	ACLY	0.229804	0.0651235	1.25835	1.10756	1.42967	0.000417535	0.395324	0.167726	10
	cg10181419	ACP1	0.20369	0.0665306	1.22592	1.07604	1.39667	0.00220156	0.565022	0.145196	11
	cg07227024	ALS2CR12	-0.0250631	0.00884804	0.975248	0.958481	0.992309	0.00461686	0.612396	0.102797	20
	cg00510507	ANK3	Table S2. Summary data-level Mendelian randomization analysis for association between gene methylations and Cataract in discovery stage.	0.0291806	0.920545	0.869372	0.974729	0.00455182	0.611481	0.0356989	20
	cg22601415	ANK3	-0.0827922	0.0291882	0.920542	0.869357	0.974741	0.00456113	0.611481	0.0206551	20
	cg11792786	ANKH	0.0554347	0.0169932	1.057	1.02237	1.0928	0.00110565	0.515999	0.0472566	17
	cg14843632	ANKH	-0.0405986	0.0141647	0.960214	0.933923	0.987246	0.00415447	0.608484	0.0345304	17
	cg21888989	APH1B	-0.145435	0.0502203	0.864646	0.783592	0.954084	0.00378035	0.603934	0.682612	20
	cg04188241	ARHGAP26	0.139063	0.0482141	1.1492	1.04557	1.26309	0.00392299	0.604437	0.712435	7
	cg01810575	BAHCC1	0.102121	0.0350006	1.10752	1.03409	1.18616	0.00352633	0.603934	0.511233	20
	cg18050634	BAHCC1	-0.0797605	0.025904	0.923337	0.877628	0.971427	0.00207646	0.564758	0.14506	20
	cg21284015	BAHCC1	0.0948574	0.0316104	1.0995	1.03345	1.16978	0.00269248	0.585948	0.49243	20
	cg24550880	BAHCC1	-0.100056	0.0312328	0.904787	0.85106	0.961905	0.00135737	0.558001	0.0831063	20
	cg03926640	BAIAP2	-0.112478	0.038802	0.893617	0.828176	0.964229	0.00374634	0.603934	0.697377	20
	cg11468089	BAT1	-0.179901	0.0608274	0.835353	0.741468	0.941125	0.00310083	0.598071	0.124509	20
	cg03689048	BAT3	-0.127212	0.0415265	0.880547	0.811717	0.955214	0.00218837	0.564758	0.529715	20
	cg08899215	BAT3	-0.250895	0.0889753	0.778104	0.653582	0.92635	0.00480487	0.616683	0.327864	12
	cg17867605	BAT4	-0.151469	0.0529483	0.859445	0.774725	0.953429	0.00422707	0.608484	0.0238313	4
	cg09182138	BCAN	-0.226463	0.0715265	0.797349	0.693049	0.917346	0.00154473	0.563057	0.982458	8
	cg22439792	BCAN	-0.109673	0.0306458	0.896127	0.843885	0.951603	0.000345284	0.385659	0.580374	19
	cg02490847	BCAR1	-0.168995	0.0584239	0.844513	0.753139	0.946974	0.00382112	0.603934	0.136834	8
	cg08491668	BRD2	-0.0885057	0.0284735	0.915298	0.865616	0.967831	0.00188129	0.563057	0.257735	20
	cg26246658	BRD2	-0.164922	0.053039	0.84796	0.764236	0.940856	0.00187439	0.563057	0.0880954	11
	cg03684156	BRD8	0.166854	0.0526618	1.18158	1.06571	1.31006	0.00153272	0.563057	0.444188	18
	cg03056611	C10orf72	0.226789	0.0705099	1.25457	1.09263	1.4405	0.00129805	0.552959	0.906838	3
	cg06996956	C10orf72	0.207864	0.0730743	1.23105	1.06677	1.42061	0.00444728	0.609707	0.596847	4
	cg14402562	C11orf16	0.140908	0.0487156	1.15132	1.04647	1.26667	0.0038223	0.603934	0.895558	20
	cg08690721	C11orf17	-0.0927424	0.0307484	0.911428	0.858122	0.968046	0.00255988	0.579703	0.419695	20
	cg26479305	C12orf44	0.0247754	0.00872519	1.02508	1.0077	1.04277	0.00451808	0.611041	0.732208	20
	cg08503994	C16orf5	0.251195	0.0728278	1.28556	1.11455	1.48281	0.000562336	0.419265	0.0669537	14
	cg10980948	C17orf62	0.102002	0.0360472	1.10739	1.03185	1.18846	0.00465945	0.61316	0.0368034	20
	cg21943599	C1orf125	-0.0521163	0.015782	0.949218	0.920306	0.979039	0.000959117	0.50269	0.124758	20
	cg05021636	C1QTNF1	0.220365	0.0727055	1.24653	1.08097	1.43745	0.00243799	0.573951	0.0805396	12
	cg17970078	C21orf29	-0.120456	0.0346938	0.886516	0.828237	0.948896	0.000516647	0.410105	0.324889	20
	cg01962869	C5orf41	0.149096	0.0490499	1.16078	1.05439	1.27792	0.00236825	0.570995	0.840644	20
	cg09177461	C6orf10	0.130751	0.0458031	1.13968	1.04183	1.24673	0.00430864	0.608484	0.341	20
	cg13966843	C6orf10	-0.0478507	0.0128881	0.953276	0.929497	0.977663	0.000204997	0.344389	0.980523	20
	cg19886087	C6orf10	0.176286	0.0499329	1.19278	1.08157	1.31542	0.000414858	0.395324	0.3986	20
	cg21241195	C6orf10	-0.0491448	0.0158406	0.952043	0.922939	0.982066	0.00191924	0.563057	0.985683	20
	cg08097157	C6orf15	0.0973704	0.03466	1.10227	1.02987	1.17975	0.00496495	0.621108	0.603338	20
	cg08951273	C6orf15	0.248882	0.0882389	1.28259	1.07889	1.52475	0.00479412	0.616683	0.245227	12
	cg07617317	C6orf204	-0.0628837	0.0213618	0.939053	0.900547	0.979205	0.00324275	0.603934	0.546697	20
	cg00406022	C6orf25	-0.156446	0.0525687	0.855178	0.771452	0.94799	0.00292008	0.598071	0.659559	20
	cg00718684	C6orf25	-0.146734	0.0509662	0.863524	0.781432	0.95424	0.00398893	0.605008	0.767068	20
	cg06132876	C6orf25	-0.161455	0.0571031	0.850905	0.760806	0.951674	0.00469226	0.613999	0.646121	20
	cg07449758	C6orf25	-0.183077	0.0617586	0.832704	0.737769	0.939855	0.00303272	0.598071	0.748065	20
	cg23621689	C6orf25	-0.192282	0.0656507	0.825074	0.725454	0.938374	0.00340208	0.603934	0.687288	20
	cg00330953	C6orf27	-0.0686337	0.0217279	0.933669	0.894742	0.974289	0.0015843	0.563057	0.44756	20
	cg00686197	C6orf27	-0.156918	0.0541352	0.854774	0.768724	0.950456	0.00374802	0.603934	0.174482	20
	cg03560996	C6orf27	-0.0886926	0.0282833	0.915127	0.865777	0.96729	0.00171351	0.563057	0.504716	20
	cg05239811	C6orf27	-0.103366	0.0330264	0.901797	0.845271	0.962103	0.00174932	0.563057	0.706853	20
	cg10095777	C6orf27	-0.0943741	0.0307063	0.909942	0.856793	0.966388	0.002116	0.564758	0.713873	20
	cg13187827	C6orf27	-0.075072	0.024923	0.927677	0.88345	0.974118	0.00259399	0.579703	0.544849	20
	cg19593741	C6orf27	-0.0784559	0.0275372	0.924543	0.875965	0.975814	0.00438439	0.608874	0.350258	20
	cg19868593	C6orf27	0.178799	0.0625628	1.19578	1.05778	1.35178	0.00426441	0.608484	0.374926	8
	cg23526676	C6orf27	-0.100267	0.032875	0.904596	0.848146	0.964802	0.00228875	0.570995	0.673884	20
	cg25264948	C6orf27	-0.080796	0.0272601	0.922382	0.874393	0.973005	0.00303772	0.598071	0.500662	20
	cg25641533	C6orf27	-0.139881	0.046598	0.869462	0.79357	0.952611	0.00268332	0.585948	0.711108	20
	cg05571472	C6orf48	0.130251	0.0433075	1.13911	1.04641	1.24003	0.0026334	0.585307	0.843856	20
	cg18952945	C7orf58	0.0615091	0.0168377	1.06344	1.02892	1.09912	0.00025913	0.35038	0.50714	4
	cg09326087	CABC1	-0.124215	0.0389374	0.88319	0.818295	0.953231	0.00142216	0.563057	0.539215	20
	cg11812928	CABC1	-0.145587	0.0401974	0.864515	0.799016	0.935382	0.000292549	0.356908	0.467022	20
	cg13689831	CABC1	-0.0864415	0.022569	0.917189	0.877501	0.958672	0.000128096	0.297522	0.137983	20
	cg21157446	CABC1	-0.205118	0.0629626	0.814551	0.719985	0.921538	0.00112287	0.515999	0.210871	9
	cg24441355	CABC1	0.212694	0.0643387	1.23701	1.09045	1.40326	0.000946911	0.50269	0.714961	6
	cg24674680	CABC1	-0.13607	0.0372032	0.872782	0.811405	0.938801	0.000254705	0.35038	0.0285523	20
	cg20022589	CABYR	-0.160296	0.0509004	0.851892	0.771005	0.941264	0.00163711	0.563057	0.994546	20
	cg25364343	CABYR	-0.192658	0.0625539	0.824764	0.729596	0.932345	0.00207088	0.564758	0.69941	17
	cg14004678	CANT1	0.14083	0.0457802	1.15123	1.05243	1.2593	0.00209646	0.564758	0.0828521	15
	cg05610278	CAPRIN2	0.258272	0.0805817	1.29469	1.10554	1.51621	0.0013502	0.557518	0.191819	6
	cg01128042	CASP7	-0.042397	0.00938174	0.958489	0.941025	0.976277	6.21043e-06	0.0394449	0.440171	20
	cg06517429	CASP7	0.105773	0.0308983	1.11157	1.04625	1.18097	0.000618758	0.449112	0.390747	20
	cg19026811	CCDC103	0.0737857	0.0211951	1.07658	1.03277	1.12224	0.000499057	0.410105	0.268931	20
	cg05228377	CCDC34	-0.208226	0.0561972	0.812023	0.727332	0.906577	0.000211166	0.344389	0.0697651	20
	cg27217253	CCDC42	-0.0907241	0.0313949	0.91327	0.858767	0.971232	0.00385522	0.603934	0.0649527	20
	cg18753928	CCDC52	0.0380682	0.0133312	1.0388	1.01201	1.0663	0.00429597	0.608484	0.178829	20
	cg19892944	CCDC52	-0.0501275	0.0175839	0.951108	0.918887	0.984459	0.00436141	0.608874	0.112882	20
	cg04132891	CCDC80	0.116342	0.0387562	1.12338	1.04121	1.21204	0.00268299	0.585948	0.240947	18
	cg10327440	CDC42BPA	-0.0363955	0.00932686	0.964259	0.946792	0.982048	9.53113e-05	0.233026	0.332633	20
	cg03829839	CDK4	-0.108887	0.0382064	0.896832	0.832126	0.966569	0.00437219	0.608874	0.287212	20
	cg05090695	CDKN1C	-0.11153	0.0308351	0.894465	0.842007	0.95019	0.000298069	0.356908	0.128314	18
	cg05267118	CDKN1C	-0.150819	0.04343	0.860003	0.789827	0.936415	0.000515289	0.410105	0.0115735	14
	cg05383783	CDKN1C	-0.150255	0.0489402	0.860489	0.781783	0.947117	0.00213933	0.564758	0.0191209	13
	cg05559445	CDKN1C	-0.114537	0.0317181	0.891779	0.838027	0.948978	0.000304922	0.356908	0.0709933	20
	cg06281850	CDKN1C	-0.0594972	0.0180641	0.942238	0.909461	0.976196	0.000988863	0.50626	0.024654	20
	cg11399776	CDKN1C	0.108015	0.0343372	1.11406	1.04155	1.19162	0.00165676	0.563057	0.0392819	20
	cg11744767	CDKN1C	-0.114236	0.0316797	0.892047	0.838343	0.949192	0.000310993	0.356908	0.101515	20
	cg22022957	CDKN1C	0.096604	0.0319619	1.10142	1.03454	1.17263	0.00250721	0.576572	0.0338834	20
	cg23904595	CDKN1C	0.114859	0.0386749	1.12172	1.03983	1.21005	0.00297941	0.598071	0.0389107	13
	cg08354681	CDYL	-0.067232	0.0220333	0.934978	0.89546	0.97624	0.00227787	0.570995	0.228908	20
	cg22926842	CENPM	0.0770534	0.0266477	1.0801	1.02513	1.13801	0.00383337	0.603934	0.863395	20
	cg18177304	CEP70	0.208601	0.0703373	1.23195	1.0733	1.41406	0.00301967	0.598071	0.739738	8
	cg06060835	CFB	-0.237273	0.0708959	0.788776	0.686445	0.906362	0.000817555	0.467249	0.963083	20
	cg07066326	CHID1	-0.182739	0.0625238	0.832986	0.736913	0.941583	0.00347007	0.603934	0.0511682	11
	cg26347170	CHMP4B	-0.139081	0.0480616	0.870158	0.79193	0.956112	0.00380608	0.603934	0.927496	17
	cg00657529	CLIC1	-0.0813155	0.0258859	0.921903	0.876296	0.969884	0.001682	0.563057	0.572498	20
	cg04387059	CLIC1	-0.122381	0.0407915	0.884811	0.816823	0.958458	0.00269841	0.585948	0.553286	20
	cg11093373	CLIC1	-0.127239	0.0425874	0.880523	0.810009	0.957176	0.0028107	0.586442	0.447694	20
	cg12257344	CLIC1	-0.0786309	0.0256094	0.924381	0.879128	0.971964	0.00213777	0.564758	0.672192	20
	cg18402034	CLIC1	-0.14368	0.047317	0.866165	0.789448	0.950337	0.00239312	0.573029	0.69891	20
	cg18909389	CLIC1	-0.0704094	0.0236779	0.932012	0.889747	0.976285	0.00294291	0.598071	0.297659	20
	cg21769117	CLIC1	-0.107577	0.034525	0.898007	0.839251	0.960878	0.00183368	0.563057	0.71956	20
	cg23065732	CLIC1	-0.200758	0.0712393	0.81811	0.711495	0.940702	0.00483117	0.617392	0.834809	19
	cg03735511	CLU	-0.0978171	0.0330972	0.906815	0.849857	0.96759	0.00312213	0.598071	0.550692	13
	cg01045132	CNN1	0.0769223	0.0233021	1.07996	1.03174	1.13043	0.000963111	0.50269	0.0976873	20
	cg14880894	CNOT6L	-0.0600522	0.018933	0.941715	0.90741	0.977318	0.00151481	0.563057	0.461308	13
	cg03989507	CNTNAP1	0.102461	0.0333717	1.10789	1.03775	1.18278	0.00213835	0.564758	0.0901513	11
	cg09776463	CNTNAP1	0.0904469	0.0294241	1.09466	1.03332	1.15965	0.00211273	0.564758	0.0554901	19
	cg21692620	CNTNAP1	0.108192	0.03555	1.11426	1.03927	1.19467	0.00233942	0.570995	0.0337426	20
	cg08021508	COL9A3	0.10057	0.0356517	1.1058	1.03117	1.18584	0.00478901	0.616683	0.42087	20
	cg13203507	COL9A3	-0.0941735	0.0332777	0.910125	0.852657	0.971466	0.00465587	0.61316	0.0127765	20
	cg21908344	COPS3	-0.0535785	0.0183405	0.947832	0.914365	0.982523	0.00348553	0.603934	0.0256749	20
	cg06038367	CORO1A	-0.0954363	0.030655	0.908976	0.85597	0.965265	0.0018505	0.563057	0.40917	20
	cg13749420	CPLX4	0.16184	0.056663	1.17567	1.05209	1.31377	0.00428771	0.608484	0.23926	8
	cg22911054	CPT1A	-0.111007	0.0294096	0.894932	0.844805	0.948035	0.000160314	0.323786	0.365596	20
	cg23185751	CRHR2	-0.235538	0.0774291	0.790146	0.678888	0.919636	0.00235025	0.570995	0.175036	18
	cg17470251	CSGALNACT1	0.0632788	0.0212131	1.06532	1.02194	1.11055	0.00285439	0.591942	0.449245	20
	cg23817343	CSNK2B	-0.278505	0.092037	0.756914	0.63198	0.906547	0.00247803	0.575559	0.0117953	4
	cg02732509	CTDSP2	-0.082112	0.0258173	0.921169	0.875716	0.968981	0.00147018	0.563057	0.564255	20
	cg23105471	CTDSP2	-0.0878441	0.0262278	0.915904	0.87001	0.964218	0.000810251	0.467249	0.411186	20
	cg04771084	CYP21A2	-0.0388437	0.0134109	0.961901	0.936947	0.98752	0.00377454	0.603934	0.438336	20
	cg15980076	CYP26C1	0.18959	0.0617753	1.20875	1.07091	1.36434	0.00214764	0.564758	0.178069	13
	cg11592576	CYP8B1	-0.124686	0.0404204	0.882774	0.815536	0.955556	0.00203742	0.564758	0.153202	20
	cg09818265	DAB1	-0.164503	0.0460123	0.848315	0.775159	0.928376	0.000349975	0.385659	0.213593	18
	cg22097425	DDX25	0.137537	0.0415979	1.14744	1.0576	1.24492	0.000945223	0.50269	0.7387	20
	cg01974091	DEGS2	0.195507	0.0603656	1.21593	1.08025	1.36865	0.00120067	0.528589	0.0159085	12
	cg10117077	DENND2D	-0.0768095	0.0263644	0.926066	0.879428	0.975178	0.00357542	0.603934	0.755758	20
	cg17468563	DHRS3	-0.0753587	0.0245764	0.927411	0.883797	0.973177	0.00216729	0.564758	0.121031	20
	cg18962750	DIXDC1	-0.0605133	0.0200802	0.941281	0.904955	0.979066	0.00258185	0.579703	0.179896	20
	cg20728490	DNTT	-0.0600589	0.0212839	0.941709	0.903232	0.981825	0.00477552	0.616683	0.303799	20
	cg25174338	DOCK5	-0.0258587	0.00914176	0.974473	0.957168	0.992091	0.00467476	0.613437	0.292941	20
	cg06382930	DPF2	0.173819	0.0562694	1.18984	1.06559	1.32858	0.00200791	0.564758	0.0304026	15
	cg02105261	DPH1	-0.0619834	0.0218692	0.939898	0.900462	0.981062	0.00459294	0.612396	0.0135016	8
	cg23269922	DPH1	-0.0573498	0.0202295	0.944264	0.907556	0.982456	0.00458311	0.612396	0.0106432	9
	cg09435415	DPYS	-0.199657	0.0652371	0.819012	0.720708	0.930724	0.00220982	0.565581	0.0856595	20
	cg12135856	DSCAM	-0.0834267	0.0266383	0.919959	0.873159	0.969267	0.00173719	0.563057	0.201637	11
	cg16416158	ECE1	0.0528471	0.0161511	1.05427	1.02142	1.08818	0.0010677	0.51281	0.444317	20
	cg04256864	EMX2OS	-0.13837	0.0492816	0.870776	0.790601	0.959083	0.00498889	0.621108	0.851901	12
	cg23957850	ERCC5	-0.101173	0.0347575	0.903777	0.844258	0.967492	0.00360468	0.603934	0.610992	20
	cg01905210	ESYT3	0.155324	0.0466673	1.16804	1.06594	1.27991	0.000873707	0.486064	0.132132	20
	cg05249479	EVL	0.149537	0.0411121	1.1613	1.07139	1.25875	0.000275523	0.355525	0.0896594	17
	cg03638715	FAM100A	0.197888	0.0695616	1.21883	1.06348	1.39686	0.00444401	0.609707	0.765347	6
	cg06833564	FAM100A	0.176904	0.0525057	1.19352	1.0768	1.32289	0.000753807	0.467249	0.991502	14
	cg21844038	FAM100A	0.108644	0.0332119	1.11477	1.04451	1.18975	0.00107081	0.51281	0.141951	20
	cg21846790	FAM100A	0.16808	0.0496019	1.18303	1.07343	1.30382	0.000702566	0.467249	0.892902	15
	cg09253762	FAM119B	0.124392	0.0421513	1.13246	1.04266	1.22999	0.00316655	0.598525	0.439093	20
	cg18753424	FAM198A	0.0828229	0.02867	1.08635	1.02699	1.14914	0.0038667	0.603934	0.0865112	20
	cg25552548	FAM49A	-0.0973386	0.0296573	0.907249	0.856015	0.961548	0.00103032	0.509164	0.374885	14
	cg15185986	FARP1	0.0360682	0.0110963	1.03673	1.01442	1.05952	0.00115213	0.522144	0.88134	16
	cg04373334	FAT4	0.0898546	0.0297281	1.09402	1.03209	1.15965	0.00250658	0.576572	0.864299	20
	cg00410034	FBXO7	-0.0664797	0.0189	0.935682	0.901655	0.970993	0.000435734	0.398455	0.921667	20
	cg21023126	FBXO7	-0.0658316	0.0185614	0.936289	0.902838	0.970978	0.000390097	0.393939	0.802035	20
	cg01460481	FEZ1	-0.125559	0.042995	0.882004	0.810723	0.959552	0.00349675	0.603934	0.0471198	20
	cg04889800	FLJ37453	-0.060614	0.0213598	0.941186	0.902597	0.981426	0.00454313	0.611481	0.301761	20
	cg05821634	FLJ37453	-0.0593943	0.0209188	0.942335	0.90448	0.981775	0.00452166	0.611041	0.348901	20
	cg18973939	FLJ37453	-0.0623068	0.0219777	0.939595	0.89998	0.980953	0.00458254	0.612396	0.319615	20
	cg19025461	FLJ37453	-0.0602054	0.0212127	0.941571	0.903226	0.981544	0.00453717	0.611481	0.346718	20
	cg24735235	FLJ37453	-0.0481639	0.0168761	0.952978	0.921971	0.985026	0.00431763	0.608484	0.404676	20
	cg25980637	FLJ37453	-0.0798408	0.0281225	0.923263	0.87375	0.975582	0.00452496	0.611041	0.962723	20
	cg03599658	FOXK1	0.0810409	0.0283047	1.08442	1.02589	1.14628	0.00419432	0.608484	0.943121	20
	cg00675157	GABRA2	-0.0312545	0.00866779	0.969229	0.952902	0.985836	0.00031117	0.356908	0.492134	20
	cg09679234	GABRA2	-0.204112	0.0663082	0.815371	0.715999	0.928534	0.0020823	0.564758	0.0980452	8
	cg23557746	GBF1	-0.180923	0.0611739	0.8345	0.740208	0.940802	0.00310131	0.598071	0.202202	9
	cg08358624	GFAP	0.25588	0.0861298	1.2916	1.09097	1.52912	0.00296964	0.598071	0.0348804	20
	cg22657492	GFRA3	-0.105045	0.0303423	0.900284	0.848304	0.955449	0.000536192	0.411698	0.189863	20
	cg22695379	GFRA3	-0.21814	0.0713635	0.804013	0.699064	0.924717	0.00223754	0.567981	0.163939	7
	cg04205715	GJA4	-0.0622374	0.0199037	0.93966	0.903708	0.977042	0.00176645	0.563057	0.709323	20
	cg07594531	GJB4	-0.108826	0.0363717	0.896886	0.835175	0.963158	0.00277104	0.586442	0.0878695	19
	cg05568941	GJD3	-0.0961818	0.0307656	0.908299	0.855147	0.964755	0.00177034	0.563057	0.674087	5
	cg05930207	GJD3	-0.0877103	0.0280874	0.916026	0.866961	0.967869	0.00179159	0.563057	0.929342	7
	cg06565253	GJD3	-0.101495	0.0343289	0.903486	0.844695	0.966368	0.00311106	0.598071	0.908672	7
	cg13603879	GPATCH1	0.0360538	0.0116579	1.03671	1.01329	1.06067	0.00198373	0.564758	0.596421	20
	cg04127455	GPATCH4	-0.0597439	0.0205338	0.942006	0.904846	0.980691	0.00361955	0.603934	0.331002	20
	cg13201587	GPC6	0.058463	0.0200904	1.06021	1.01927	1.10279	0.00361438	0.603934	0.342903	20
	cg04928147	GPX4	-0.180686	0.0594076	0.834697	0.742951	0.937773	0.0023543	0.570995	0.110877	4
	cg23985818	GRID2	-0.0368438	0.0102549	0.963827	0.944648	0.983395	0.000327159	0.370671	0.526014	20
	cg00180806	GRK1	-0.0938513	0.0286333	0.910418	0.860732	0.962973	0.0010466	0.510998	0.298891	18
	cg24880022	GRK1	-0.0763227	0.0240931	0.926517	0.883782	0.971319	0.00153582	0.563057	0.437226	20
	cg23176889	GRK6	0.0387157	0.013714	1.03947	1.01191	1.06779	0.00475661	0.616433	0.57491	9
	cg11729848	GRXCR2	0.0559165	0.0186829	1.05751	1.01949	1.09695	0.00276315	0.586442	0.331527	20
	cg06932256	GSTM4	0.0606756	0.0197265	1.06255	1.02226	1.10444	0.0020991	0.564758	0.434531	20
	cg15069758	GSTM4	-0.0702763	0.0242672	0.932136	0.888838	0.977543	0.00378034	0.603934	0.379937	20
	cg01561528	HAPLN2	-0.0573399	0.0188364	0.944273	0.910047	0.979787	0.00233375	0.570995	0.444662	20
	cg18808777	HCP5	0.145776	0.051211	1.15694	1.04645	1.27909	0.00441934	0.609707	0.278041	20
	cg24417621	HIGD1B	-0.164185	0.051467	0.848585	0.76716	0.938653	0.00142227	0.563057	0.724607	20
	cg22731440	HLA-B	-0.0351385	0.011131	0.965472	0.944636	0.986767	0.00159509	0.563057	0.337545	20
	cg09382842	HLA-C	0.0547809	0.0187671	1.05631	1.01816	1.09589	0.00351175	0.603934	0.0121783	20
	cg02806715	HLA-DMA	0.0374239	0.0120016	1.03813	1.014	1.06284	0.00181935	0.563057	0.367287	20
	cg03520342	HLA-DMA	0.0318824	0.0101589	1.0324	1.01204	1.05316	0.0016989	0.563057	0.422601	20
	cg03531211	HLA-DMA	0.0814241	0.0262083	1.08483	1.03051	1.14201	0.00189118	0.563057	0.232724	20
	cg07151443	HLA-DMA	0.0332553	0.0103635	1.03381	1.01303	1.05503	0.00133253	0.557518	0.473181	20
	cg08735211	HLA-DMA	0.0421602	0.0131497	1.04306	1.01652	1.07029	0.00134517	0.557518	0.424114	20
	cg22961241	HLA-DMA	0.226735	0.0762912	1.2545	1.08026	1.45683	0.00295898	0.598071	0.226674	4
	cg24129356	HLA-DMA	0.0370076	0.0117974	1.0377	1.01398	1.06198	0.00170735	0.563057	0.40778	20
	cg24421410	HLA-DMA	0.0393072	0.0122552	1.04009	1.0154	1.06538	0.00133938	0.557518	0.323472	20
	cg26262232	HLA-DMA	0.0607391	0.0194211	1.06262	1.02293	1.10385	0.0017631	0.563057	0.288332	20
	cg07623567	HLA-DMB	-0.189006	0.0649333	0.827782	0.728859	0.94013	0.00360538	0.603934	0.467339	3
	cg13524037	HLA-DMB	0.086307	0.027863	1.09014	1.0322	1.15133	0.00195128	0.564753	0.362708	20
	cg16300030	HLA-DMB	0.13922	0.0455186	1.14938	1.05127	1.25663	0.00222431	0.566449	0.0301146	20
	cg21470947	HLA-DMB	-0.148491	0.0476244	0.862008	0.785186	0.946346	0.00182105	0.563057	0.38194	20
	cg18785140	HLA-DQA2	-0.203371	0.069344	0.815975	0.712279	0.934768	0.00335942	0.603934	0.922951	20
	cg03202060	HLA-DQB1	0.0345877	0.0106837	1.03519	1.01374	1.0571	0.00120617	0.528589	0.578331	20
	cg03796735	HLA-DQB1	0.0517965	0.0171627	1.05316	1.01832	1.08919	0.00254471	0.579458	0.238561	20
	cg05724777	HLA-DQB1	0.0579569	0.0180087	1.05967	1.02292	1.09774	0.00128969	0.552959	0.400533	20
	cg10180404	HLA-DQB1	-0.0446366	0.0154991	0.956345	0.92773	0.985843	0.00397749	0.605008	0.579892	20
	cg13353717	HLA-DQB1	0.0410577	0.0126129	1.04191	1.01647	1.06799	0.00113302	0.515999	0.357754	20
	cg22233843	HLA-DQB1	0.0467906	0.0144027	1.0479	1.01873	1.07791	0.00115917	0.522788	0.199417	20
	cg23214071	HLA-DQB1	-0.0499965	0.0134939	0.951233	0.926404	0.976727	0.000211291	0.344389	0.899587	20
	cg06423300	HLA-DQB2	-0.0734463	0.0209406	0.929186	0.891821	0.968117	0.000452578	0.400449	0.961186	20
	cg05500783	HLA-DRA	0.100723	0.0353026	1.10597	1.03203	1.18521	0.00432889	0.608484	0.965135	20
	cg08882389	HLA-DRA	-0.107246	0.0370664	0.898305	0.835357	0.965996	0.00381156	0.603934	0.164531	20
	cg13022993	HLA-DRA	0.108428	0.0379629	1.11452	1.03461	1.20062	0.00428812	0.608484	0.979616	20
	cg15074838	HLA-DRA	0.233093	0.0786048	1.2625	1.08223	1.47279	0.00302304	0.598071	0.157822	10
	cg25645491	HLA-DRA	0.0833084	0.0226747	1.08688	1.03963	1.13627	0.000238723	0.35038	0.687587	20
	cg04601775	HLA-DRB1	0.0445374	0.0153471	1.04554	1.01456	1.07747	0.0037078	0.603934	0.242367	20
	cg08269402	HLA-DRB1	0.0431742	0.0128902	1.04412	1.01807	1.07084	0.000809958	0.467249	0.261071	20
	cg14645244	HLA-DRB1	0.0289603	0.0100081	1.02938	1.00939	1.04978	0.00380767	0.603934	0.645664	20
	cg17416722	HLA-DRB1	-0.0290932	0.0100194	0.971326	0.952437	0.990589	0.00368809	0.603934	0.859277	20
	cg23365293	HLA-DRB5	-0.0396652	0.0135549	0.961111	0.935913	0.986988	0.00343065	0.603934	0.48079	20
	cg11752699	HLA-DRB6	-0.0287614	0.00979285	0.971648	0.953176	0.990478	0.0033142	0.603934	0.912228	20
	cg19864342	HLA-DRB6	-0.0560143	0.0192153	0.945526	0.910577	0.981815	0.00355597	0.603934	0.735077	20
	cg00303876	HNRNPAB	0.110506	0.0350804	1.11684	1.04263	1.19634	0.00163223	0.563057	0.0787535	20
	cg21890667	HORMAD2	-0.146318	0.0463319	0.863883	0.78889	0.946005	0.00158832	0.563057	0.0115728	16
	cg08980965	HPD	-0.041704	0.0127041	0.959154	0.935566	0.983336	0.00102809	0.509164	0.487699	20
	cg26067760	HPSE2	-0.211709	0.0695082	0.8092	0.706138	0.927305	0.00232049	0.570995	0.0339826	20
	cg04835051	HSPA1B	0.205577	0.0698627	1.22823	1.07106	1.40848	0.00325482	0.603934	0.937245	20
	cg16372051	HSPA1B	0.211622	0.0536114	1.23568	1.11243	1.37259	7.90273e-05	0.207769	0.368181	20
	cg15665090	HSPA1L	-0.182141	0.0593249	0.833484	0.741991	0.936258	0.00213899	0.564758	0.323362	12
	cg24631716	HSPA1L	-0.237001	0.0749184	0.78899	0.68124	0.913784	0.00155908	0.563057	0.96853	20
	cg02711929	HTRA1	0.147703	0.0438706	1.15917	1.06366	1.26325	0.000760493	0.467249	0.0652348	14
	cg08447739	HTRA1	0.146383	0.0434615	1.15764	1.06311	1.26057	0.000756839	0.467249	0.0756143	13
	cg09576143	HTRA1	0.17144	0.0519776	1.18701	1.07204	1.31432	0.000972541	0.504776	0.0691924	13
	cg24433738	HTRA1	0.214326	0.0704343	1.23903	1.07926	1.42245	0.00234291	0.570995	0.29	7
	cg25446361	HTRA1	0.0610374	0.0185754	1.06294	1.02494	1.10235	0.00101646	0.509164	0.640841	20
	cg25284031	HVCN1	-0.218719	0.0778805	0.803547	0.689792	0.936062	0.00497892	0.621108	0.0237241	20
	cg16187659	IFITM2	-0.143651	0.0496259	0.86619	0.785906	0.954675	0.00379556	0.603934	0.490427	6
	cg06046490	IFITM3	-0.0658024	0.0200186	0.936316	0.90029	0.973784	0.00101236	0.509164	0.280922	14
	cg08596817	IFITM3	-0.0757573	0.0231836	0.927041	0.885859	0.970138	0.00108419	0.515999	0.117708	9
	cg20008734	IFITM3	-0.0564221	0.0170826	0.94514	0.914019	0.977321	0.000956891	0.50269	0.289529	12
	cg20273122	IGHMBP2	0.144595	0.030127	1.15557	1.08931	1.22586	1.59057e-06	0.0143727	0.348148	20
	cg23547759	ILVBL	0.0753097	0.0240835	1.07822	1.0285	1.13033	0.00176589	0.563057	0.787768	9
	cg27246280	IPO7	0.0882027	0.0258825	1.09221	1.03818	1.14905	0.000654878	0.45746	0.831974	20
	cg00167076	IQSEC1	0.13951	0.046658	1.14971	1.04923	1.25981	0.00278917	0.586442	0.0839509	10
	cg18644782	IQSEC1	-0.146246	0.0384687	0.863945	0.8012	0.931604	0.000143712	0.303447	0.676907	19
	cg18404041	ITIH1	0.0346638	0.011604	1.03527	1.01199	1.05909	0.00281525	0.586442	0.114102	20
	cg25796963	ITIH3	-0.209586	0.0737109	0.81092	0.701833	0.936962	0.00446418	0.609707	0.347219	7
	cg02806733	ITM2C	0.148594	0.0517857	1.1602	1.04822	1.28415	0.00411247	0.608484	0.921827	6
	cg12982090	KBTBD5	-0.0640091	0.0161612	0.937996	0.90875	0.968184	7.47407e-05	0.207769	0.286908	20
	cg13010797	KBTBD5	0.129848	0.045299	1.13866	1.04192	1.24438	0.00415089	0.608484	0.401132	13
	cg05491587	KCNG2	-0.154857	0.0542136	0.856538	0.770192	0.952564	0.00428434	0.608484	0.032271	9
	cg10454121	KCNH2	0.0815074	0.0288597	1.08492	1.02526	1.14806	0.0047389	0.615766	0.769941	20
	cg24576940	KCNH2	0.126046	0.0448159	1.13433	1.03895	1.23848	0.00491523	0.621108	0.842144	20
	cg13252968	KCNIP2	0.16214	0.0466133	1.17602	1.07334	1.28853	0.000504393	0.410105	0.0166169	20
	cg08180566	KCNN1	0.160276	0.05636	1.17383	1.05107	1.31094	0.00445799	0.609707	0.034291	12
	cg09998591	KCNQ1DN	0.159727	0.0533909	1.17319	1.05663	1.30261	0.0027748	0.586442	0.630818	7
	cg10503232	KCNQ1DN	0.135274	0.0469343	1.14485	1.04423	1.25516	0.00394908	0.604437	0.488857	8
	cg06144311	KIAA0415	0.121076	0.0399311	1.12871	1.04374	1.2206	0.00242832	0.573951	0.0246656	20
	cg22967283	KIAA0415	0.131464	0.0461637	1.1405	1.04183	1.2485	0.00440246	0.609707	0.0424484	20
	cg15084902	KIAA1683	0.152886	0.0389073	1.16519	1.07964	1.25752	8.51279e-05	0.213754	0.138049	19
	cg17704343	KIF18B	-0.0889234	0.0284423	0.914916	0.865308	0.967368	0.00176932	0.563057	0.133358	20
	cg07318398	KLHL10	-0.0693325	0.0181728	0.933016	0.900368	0.966848	0.000136085	0.298481	0.128081	20
	cg12107626	KLHL10	0.241723	0.0654305	1.27344	1.12017	1.44769	0.000220452	0.348969	0.0585478	9
	cg02087272	KLHL29	0.0743054	0.0237511	1.07714	1.02814	1.12846	0.00175698	0.563057	0.735684	20
	cg04760493	LARP1B	0.17521	0.0598278	1.1915	1.05966	1.33974	0.00340525	0.603934	0.290693	14
	cg20242066	LCT	0.144828	0.0388908	1.15584	1.07101	1.24739	0.000196117	0.344389	0.0104156	20
	cg25344623	LCT	-0.243488	0.068204	0.783889	0.685801	0.896006	0.000356992	0.385659	0.0169489	20
	cg20163796	LGR6	0.107996	0.035128	1.11404	1.03992	1.19345	0.00210966	0.564758	0.884768	20
	cg02061173	LHFPL2	0.152865	0.0493405	1.16517	1.05776	1.28348	0.0019472	0.564753	0.209346	17
	cg02375208	LHFPL2	0.118776	0.0372321	1.12612	1.04687	1.21137	0.00142199	0.563057	0.255294	20
	cg02642549	LHFPL2	0.0525502	0.0154321	1.05396	1.02255	1.08632	0.000661006	0.458294	0.0695145	20
	cg05497253	LHFPL2	0.106492	0.0332698	1.11237	1.04215	1.18732	0.00137021	0.558335	0.0338262	20
	cg06759890	LHFPL2	0.0814152	0.0249458	1.08482	1.03306	1.13918	0.00109972	0.515999	0.351472	20
	cg26951839	LHFPL2	0.088319	0.0269259	1.09234	1.03618	1.15153	0.00103781	0.510151	0.0227037	20
	cg08461451	LINGO3	-0.18473	0.057283	0.831329	0.743041	0.930107	0.0012603	0.547147	0.0139991	8
	cg24119722	LOC339674	0.0886898	0.0302649	1.09274	1.02981	1.15952	0.00338473	0.603934	0.0708974	20
	cg13985132	LOC390595	-0.28121	0.0924915	0.75487	0.629712	0.904904	0.00236273	0.570995	0.0803545	3
	cg17796960	LOC619207	-0.056666	0.0198573	0.94491	0.90884	0.982411	0.00432184	0.608484	0.415464	20
	cg19623624	LOC619207	-0.0530582	0.0188208	0.948325	0.91398	0.983961	0.0048155	0.616683	0.40086	20
	cg19904058	LOC619207	-0.0561635	0.0196286	0.945385	0.909704	0.982464	0.00421901	0.608484	0.470133	20
	cg09406856	LRIG1	-0.0515699	0.0183598	0.949737	0.916168	0.984536	0.00497182	0.621108	0.98841	20
	cg12951348	LY6G6D	0.262929	0.086441	1.30073	1.09802	1.54088	0.00235237	0.570995	0.0566235	3
	cg08072771	LYRM4	-0.120526	0.0409507	0.886454	0.818085	0.960537	0.00324843	0.603934	0.651334	20
	cg25777212	MAGEF1	-0.0431104	0.014388	0.957806	0.931172	0.985201	0.00273307	0.586417	0.83391	20
	cg26152983	MAGEF1	0.0767625	0.0260458	1.07979	1.02605	1.13634	0.00320651	0.600613	0.474614	20
	cg12963560	MAP7	0.171208	0.0608943	1.18674	1.05322	1.33718	0.00493008	0.621108	0.0685709	8
	cg12853521	MC5R	-0.0826602	0.0288873	0.920664	0.869985	0.974295	0.00421678	0.608484	0.143535	20
	cg10277195	MDC1	0.0585265	0.0205813	1.06027	1.01835	1.10392	0.00445976	0.609707	0.0748108	15
	cg04219504	MEF2A	0.0528784	0.0177911	1.0543	1.01817	1.09171	0.00295685	0.598071	0.214858	20
	cg16043635	MEGF6	-0.0991654	0.0350095	0.905593	0.845536	0.969915	0.0046181	0.612396	0.985941	20
	cg06102153	MGRN1	0.105863	0.0300201	1.11167	1.04815	1.17904	0.000421255	0.395324	0.534915	20
	cg12094174	MICB	0.0317959	0.0102946	1.03231	1.01169	1.05335	0.00201106	0.564758	0.109509	20
	cg13531176	MICB	0.116276	0.0403359	1.12331	1.03792	1.21572	0.00394302	0.604437	0.325373	20
	cg23003117	MICB	0.0335943	0.0112012	1.03416	1.01171	1.05712	0.00270709	0.586259	0.119485	20
	cg01648556	MIR134	-0.0556462	0.0197918	0.945874	0.909884	0.983287	0.00492987	0.621108	0.667245	20
	cg03331035	MIR30B	0.0785705	0.0257713	1.08174	1.02846	1.13778	0.00229785	0.570995	0.0106246	20
	cg02882979	MIR487B	-0.0316264	0.0110848	0.968868	0.948046	0.990149	0.00432919	0.608484	0.580434	20
	cg18863119	MIR487B	-0.0355132	0.0124584	0.96511	0.941829	0.988967	0.00436443	0.608874	0.542099	20
	cg19560831	MIR487B	-0.0375936	0.0133102	0.963104	0.938304	0.98856	0.00473671	0.615766	0.551627	20
	cg07815521	MIR641	-0.0561632	0.0185155	0.945385	0.911692	0.980323	0.00241895	0.573951	0.298052	20
	cg09380135	MIR641	-0.0634076	0.0208869	0.938561	0.900914	0.977781	0.00239936	0.573046	0.638279	20
	cg12729518	MRGPRD	-0.182875	0.0617657	0.832872	0.737908	0.940058	0.0030685	0.598071	0.21963	17
	cg05520811	MRGPRF	0.100381	0.0340464	1.10559	1.03422	1.18189	0.00319462	0.600613	0.0379698	20
	cg13734833	MRGPRF	-0.144022	0.0481946	0.865869	0.787822	0.951648	0.002805	0.586442	0.233735	20
	cg16728846	MRGPRF	-0.327465	0.0859158	0.720749	0.609047	0.852937	0.000138147	0.298481	0.257484	10
	cg22510814	MRGPRF	0.114895	0.0383955	1.12176	1.04044	1.20943	0.00276776	0.586442	0.0724837	20
	cg11716795	MRPL21	0.0635308	0.0127262	1.06559	1.03934	1.09251	5.97244e-07	0.00912756	0.43861	20
	cg01420215	MRPL44	0.246207	0.0860211	1.27916	1.0807	1.51408	0.00420745	0.608484	0.0232947	16
	cg00640087	MSH5	-0.208407	0.0731335	0.811877	0.703457	0.937006	0.00437637	0.608874	0.780856	20
	cg23634079	MSH5	-0.0298367	0.00935929	0.970604	0.952961	0.988573	0.00143298	0.563057	0.658557	20
	cg01444801	MTG1	-0.0561125	0.0197534	0.945433	0.909528	0.982755	0.00450221	0.610632	0.677793	20
	cg11631091	MTG1	0.12771	0.0432753	1.13622	1.04382	1.2368	0.00316641	0.598525	0.212468	10
	cg19677259	MTL5	0.302494	0.083103	1.35323	1.14983	1.59261	0.000272656	0.355525	0.107666	10
	cg21537187	MTPN	-0.0293526	0.00993415	0.971074	0.952349	0.990167	0.0031296	0.598268	0.427447	20
	cg09397798	NAGLU	0.132178	0.0440585	1.14131	1.04689	1.24425	0.00269935	0.585948	0.0533309	13
	cg04436389	NANOS2	0.136626	0.0478042	1.1464	1.04386	1.25901	0.00426265	0.608484	0.25595	20
	cg13849525	NANOS2	0.129529	0.0401996	1.13829	1.05205	1.23161	0.00127237	0.549816	0.471882	20
	cg08904363	NAPEPLD	-0.216416	0.0701333	0.8054	0.701961	0.924082	0.00203017	0.564758	0.820092	13
	cg19273773	NAPEPLD	-0.173495	0.0515886	0.840721	0.759869	0.930176	0.000770852	0.467249	0.258754	17
	cg17191006	NELL2	-0.197847	0.0654295	0.820495	0.721741	0.932762	0.00249604	0.576572	0.218437	10
	cg07388700	NMNAT1	0.107114	0.0368928	1.11306	1.03542	1.19653	0.0036915	0.603934	0.359781	18
	cg06863878	NOTCH4	-0.20133	0.0684368	0.817643	0.715005	0.935014	0.00326272	0.603934	0.980445	20
	cg11981868	NOTCH4	0.0819716	0.0245236	1.08542	1.03449	1.13887	0.000830083	0.470242	0.707708	20
	cg22155039	NOTCH4	-0.233448	0.0777704	0.791799	0.679853	0.922177	0.00268431	0.585948	0.89318	20
	cg03374559	NPLOC4	-0.123309	0.0380704	0.88399	0.82043	0.952475	0.00119965	0.528589	0.13564	20
	cg18240062	NPLOC4	-0.144284	0.0410302	0.865642	0.798753	0.938132	0.000437211	0.398455	0.0242119	14
	cg21028142	NPLOC4	-0.0369853	0.0106588	0.96369	0.943766	0.984035	0.000520618	0.410105	0.0118302	20
	cg01493727	NRN1	0.138145	0.0484386	1.14814	1.04415	1.26249	0.00434502	0.608874	0.739912	10
	cg09986316	NRN1	0.0803249	0.0280127	1.08364	1.02575	1.1448	0.00413802	0.608484	0.248168	13
	cg13858611	NRN1	0.177336	0.0622363	1.19403	1.05691	1.34894	0.00438021	0.608874	0.949546	6
	cg22710716	NT5DC2	0.0265407	0.00891025	1.0269	1.00912	1.04499	0.00289502	0.597699	0.0731439	20
	cg03480605	NUB1	-0.192077	0.0646179	0.825243	0.727073	0.936668	0.00295381	0.598071	0.275537	5
	cg25300805	NUP35	-0.135199	0.0471244	0.873542	0.796472	0.958069	0.00411795	0.608484	0.0224521	19
	cg03054277	OBSCN	-0.0992872	0.035066	0.905483	0.84534	0.969904	0.00463395	0.612406	0.138114	20
	cg11061434	ODZ2	-0.0876647	0.0288466	0.916068	0.865711	0.969354	0.00237369	0.570995	0.0940855	20
	cg12824060	OLFM4	0.157802	0.0427793	1.17093	1.07676	1.27335	0.000225369	0.348969	0.749169	20
	cg02528159	PAQR4	0.0484213	0.0144392	1.04961	1.02032	1.07974	0.000798087	0.467249	0.401704	20
	cg17851795	PBX2	-0.246798	0.0817012	0.781298	0.665689	0.916985	0.00252162	0.577029	0.483489	15
	cg02453726	PCDH12	0.165446	0.0514258	1.17992	1.06679	1.30505	0.00129456	0.552959	0.0404945	5
	cg16592596	PDE6G	0.152046	0.030927	1.16421	1.09574	1.23697	8.8195e-07	0.0102423	0.42825	20
	cg22362389	PDE6G	0.0901531	0.0290789	1.09434	1.03371	1.15853	0.0019333	0.563057	0.0456751	20
	cg23352722	PHYHIP	-0.0595694	0.0207037	0.94217	0.904703	0.981189	0.00401178	0.605008	0.0331734	20
	cg19863426	PLEKHA1	0.0911847	0.0324537	1.09547	1.02796	1.16742	0.00495897	0.621108	0.643841	20
	cg25620797	PNPT1	-0.113153	0.0324251	0.893014	0.838026	0.95161	0.000483589	0.410105	0.18864	20
	cg11869499	POLG	0.161251	0.0530259	1.17498	1.05899	1.30367	0.00235804	0.570995	0.986534	9
	cg25533154	PPM1E	-0.204996	0.0700268	0.814651	0.710172	0.9345	0.0034181	0.603934	0.69379	13
	cg26161329	PPM1E	0.114825	0.039771	1.12168	1.03756	1.21261	0.00388729	0.603934	0.444329	20
	cg20275211	PPP2R2C	0.0828884	0.0292657	1.08642	1.02586	1.15056	0.0046219	0.612396	0.660448	20
	cg06814287	PPT2	-0.160416	0.0492204	0.851789	0.773455	0.938058	0.00111756	0.515999	0.630967	20
	cg17329164	PPT2	-0.221378	0.0735671	0.801414	0.693801	0.925717	0.00261939	0.583591	0.221783	20
	cg01588379	PRKAG2	0.0767092	0.0219321	1.07973	1.0343	1.12715	0.000469506	0.410105	0.18299	11
	cg05953394	PRKAG2	-0.188446	0.0613582	0.828245	0.734395	0.934089	0.00213173	0.564758	0.176889	6
	cg07132038	PRKAG2	-0.116652	0.0338498	0.889895	0.83277	0.950938	0.000568615	0.419265	0.0291619	9
	cg07571734	PRKAG2	0.20721	0.0664082	1.23024	1.0801	1.40126	0.00180704	0.563057	0.444622	4
	cg23351327	PRKAG2	0.125211	0.0366756	1.13339	1.05477	1.21786	0.000640125	0.453981	0.504864	7
	cg12428440	PRKCE	0.0797645	0.0261474	1.08303	1.02893	1.13998	0.00228404	0.570995	0.0591565	20
	cg22778120	PRR5	0.0603815	0.0208653	1.06224	1.01968	1.10658	0.00380517	0.603934	0.543062	20
	cg01380922	PSMD6	0.202087	0.0700216	1.22395	1.06699	1.40401	0.00390082	0.604437	0.672374	20
	cg15316508	PSMD6	0.133106	0.0419992	1.14237	1.0521	1.24039	0.00152827	0.563057	0.530664	20
	cg27418402	PSMD6	0.183726	0.0636242	1.20169	1.0608	1.36129	0.003881	0.603934	0.421226	20
	cg10378667	PSMD9	-0.107075	0.0339739	0.898458	0.840579	0.960322	0.00162325	0.563057	0.604657	20
	cg02357491	PSORS1C1	-0.154054	0.0480137	0.857226	0.780234	0.941814	0.00133411	0.557518	0.713965	15
	cg20575191	PSTPIP1	-0.0992429	0.034415	0.905523	0.846457	0.96871	0.0039302	0.604437	0.184952	20
	cg13831329	PTGR1	0.269117	0.0871142	1.30881	1.10337	1.55249	0.00200668	0.564758	0.0135886	12
	cg06051912	PVRL1	-0.109999	0.0274511	0.895835	0.848909	0.945355	6.14745e-05	0.184237	0.201014	3
	cg09251291	RAB8B	-0.0945707	0.0313984	0.909763	0.855464	0.96751	0.0025957	0.579703	0.148379	20
	cg01847021	RADIL	0.137566	0.0478482	1.14748	1.04476	1.2603	0.00403965	0.605335	0.0827591	20
	cg03310874	RADIL	-0.0975295	0.0328183	0.907076	0.850566	0.96734	0.00296056	0.598071	0.936906	20
	cg04314711	RADIL	-0.0649774	0.0226606	0.937089	0.896379	0.979647	0.00413839	0.608484	0.86383	20
	cg05867499	RADIL	-0.0506529	0.0176547	0.950609	0.918277	0.984078	0.00411662	0.608484	0.705923	20
	cg07105221	RADIL	0.172814	0.0591276	1.18864	1.05858	1.3347	0.00346983	0.603934	0.0675783	20
	cg07542748	RADIL	-0.128183	0.0439135	0.879692	0.807144	0.958762	0.00351179	0.603934	0.301579	20
	cg08119150	RADIL	-0.119347	0.0406376	0.8875	0.819553	0.96108	0.00331549	0.603934	0.179355	20
	cg08799816	RADIL	-0.0507457	0.017724	0.95052	0.918067	0.984121	0.00419517	0.608484	0.330736	20
	cg14161589	RADIL	-0.0596163	0.0207862	0.942126	0.904514	0.981302	0.00412981	0.608484	0.387673	20
	cg17334762	RADIL	0.0781194	0.0256904	1.08125	1.02816	1.13709	0.00235952	0.570995	0.994203	20
	cg21932542	RADIL	-0.0898814	0.0304491	0.91404	0.861085	0.97025	0.00315867	0.598525	0.869495	20
	cg24679905	RADIL	-0.12427	0.0410543	0.883141	0.814862	0.957142	0.00247016	0.575382	0.456343	20
	cg25154038	RADIL	0.165358	0.0564804	1.17982	1.05618	1.31793	0.0034148	0.603934	0.983645	20
	cg08898055	RASGEF1C	-0.0359648	0.0127323	0.964674	0.940898	0.989051	0.00473244	0.615766	0.27142	20
	cg27070162	RASGEF1C	-0.0298891	0.0106217	0.970553	0.950557	0.99097	0.00489339	0.621108	0.302316	20
	cg26775191	RAX	-0.0982747	0.0330843	0.9064	0.849489	0.967123	0.00297378	0.598071	0.828859	15
	cg18210365	RBPMS2	0.122018	0.0360184	1.12977	1.05277	1.21241	0.000704929	0.467249	0.276436	20
	cg18084798	RHPN2	0.0840478	0.0277325	1.08768	1.03014	1.14844	0.00244022	0.573951	0.37536	20
	cg00218203	RNF157	0.187282	0.0618512	1.20597	1.06828	1.3614	0.00246225	0.575382	0.263008	9
	cg00997551	RSPO2	-0.122054	0.0364107	0.885101	0.824137	0.950574	0.000801838	0.467249	0.10343	20
	cg13700897	RSPO2	-0.133574	0.0398649	0.874963	0.8092	0.94607	0.000806196	0.467249	0.126557	18
	cg24151027	SCAMP1	0.0823798	0.0259875	1.08587	1.03194	1.14261	0.0015245	0.563057	0.094701	20
	cg24733126	SCUBE2	-0.108579	0.0386081	0.897108	0.831727	0.967628	0.0049181	0.621108	0.523253	20
	cg27381557	SDK1	-0.126033	0.0417149	0.881586	0.812374	0.956694	0.00251697	0.577029	0.97657	20
	cg04255937	SETD1B	-0.154767	0.0507291	0.856615	0.77554	0.946165	0.00228196	0.570995	0.195132	20
	cg09883678	SETD1B	-0.193513	0.0681002	0.824059	0.721091	0.94173	0.00448884	0.609707	0.459208	8
	cg16167060	SH3BP4	-0.179967	0.0567459	0.835298	0.747374	0.933565	0.00151673	0.563057	0.331947	15
	cg24995678	SH3BP4	-0.126819	0.0384092	0.880893	0.817012	0.949769	0.000960683	0.50269	0.418911	17
	cg12147994	SH3YL1	0.0818035	0.0263608	1.08524	1.0306	1.14279	0.00191422	0.563057	0.0377486	20
	cg13599062	SHB	-0.150077	0.0520642	0.860642	0.777149	0.953104	0.00394497	0.604437	0.798357	13
	cg11344533	SIK2	0.0565655	0.0176719	1.0582	1.02217	1.09549	0.00137017	0.558335	0.525068	20
	cg11591485	SLC12A8	0.266784	0.0899365	1.30576	1.09473	1.55747	0.00301347	0.598071	0.830667	3
	cg23715104	SLC13A4	-0.139327	0.0423991	0.869944	0.800572	0.945327	0.00101594	0.509164	0.103717	20
	cg20244340	SLC24A3	0.362566	0.0858498	1.43701	1.21446	1.70035	2.40798e-05	0.106531	0.0590551	8
	cg04218035	SLC26A5	-0.194739	0.0564553	0.823049	0.736835	0.919352	0.000561762	0.419265	0.0155254	20
	cg25288897	SLC26A5	-0.219053	0.0617142	0.803279	0.711761	0.906564	0.000385994	0.393939	0.420062	13
	cg11480762	SLC29A3	0.124251	0.0413238	1.1323	1.04421	1.22783	0.00264041	0.585464	0.0238932	10
	cg00033643	SLC35B4	-0.132119	0.0417915	0.876237	0.807324	0.951032	0.00157018	0.563057	0.0722486	20
	cg11752832	SLC35B4	0.0667073	0.0204658	1.06898	1.02695	1.11273	0.0011163	0.515999	0.0361859	20
	cg20476274	SLC35B4	0.0515327	0.0167851	1.05288	1.01881	1.0881	0.00213952	0.564758	0.0138529	20
	cg24333621	SLC35B4	0.085306	0.0283172	1.08905	1.03025	1.1512	0.00259095	0.579703	0.0387848	20
	cg27581047	SLC35B4	0.130787	0.0421743	1.13972	1.0493	1.23794	0.00192796	0.563057	0.0884912	20
	cg09298971	SLC44A4	0.0896994	0.0253912	1.09385	1.04074	1.14966	0.000411356	0.395324	0.37514	20
	cg22005565	SLFNL1	0.0629183	0.0207669	1.06494	1.02246	1.10918	0.00244762	0.574238	0.115435	20
	cg05265607	SLIT1	-0.211889	0.0677877	0.809054	0.708395	0.924017	0.00177336	0.563057	0.303453	15
	cg12661092	SLIT1	0.108949	0.0321412	1.11511	1.04702	1.18761	0.000699678	0.467249	0.311892	20
	cg14073986	SLMO2	0.0557682	0.0187865	1.05735	1.01913	1.09701	0.0029923	0.598071	0.50246	20
	cg26430287	SMAD3	-0.0688287	0.0207294	0.933487	0.89632	0.972195	0.000899049	0.497185	0.122146	20
	cg01099024	SMOC1	-0.0858517	0.029354	0.91773	0.86642	0.972079	0.00344785	0.603934	0.49886	20
	cg01531198	SMOC1	-0.0538135	0.0184148	0.947609	0.914017	0.982436	0.0034746	0.603934	0.197009	20
	cg04913114	SMOC1	-0.243151	0.0787099	0.784153	0.67205	0.914956	0.00200693	0.564758	0.672139	9
	cg13023701	SMOC1	-0.082373	0.0267422	0.920928	0.873901	0.970486	0.00206815	0.564758	0.739803	20
	cg18950693	SMOC1	-0.110608	0.0381875	0.89529	0.830726	0.964871	0.00377409	0.603934	0.336137	17
	cg00834472	SNORD115-15	0.0326759	0.0108396	1.03322	1.0115	1.0554	0.00257412	0.579703	0.773867	16
	cg27312979	SORBS1	-0.19284	0.0641877	0.824614	0.727132	0.935165	0.00266181	0.585948	0.765396	10
	cg09704415	SPATA6	0.0902037	0.0308033	1.0944	1.03028	1.16251	0.00340733	0.603934	0.599486	20
	cg01792666	SRCAP	0.137083	0.0436767	1.14692	1.05282	1.24943	0.00169767	0.563057	0.648719	20
	cg00186954	ST5	0.0386824	0.0117373	1.03944	1.0158	1.06363	0.000981856	0.50626	0.915169	20
	cg14521421	ST5	0.129344	0.0452951	1.13808	1.0414	1.24374	0.00429575	0.608484	0.7907	20
	cg16176301	ST5	0.186555	0.0656362	1.20509	1.05962	1.37054	0.00447946	0.609707	0.867399	20
	cg03146103	ST8SIA2	-0.198265	0.0677567	0.820152	0.718156	0.936635	0.0034321	0.603934	0.498585	6
	cg12149319	STK19	-0.173801	0.0580401	0.840464	0.750092	0.941725	0.0027489	0.586442	0.274485	20
	cg20069688	STK19	-0.104467	0.0369604	0.900805	0.837856	0.968483	0.00470663	0.614571	0.189836	20
	cg14153061	STX17	0.0449933	0.0129795	1.04602	1.01975	1.07297	0.000527304	0.410105	0.579386	20
	cg22307058	SYNJ2	0.116803	0.0403057	1.1239	1.03853	1.21629	0.00375645	0.603934	0.0311212	7
	cg11856976	SYT13	0.162273	0.0483894	1.17618	1.06976	1.2932	0.000798035	0.467249	0.779466	20
	cg04852339	TANC1	0.101266	0.0299956	1.10657	1.04339	1.17358	0.00073539	0.467249	0.176875	20
	cg05712725	TANC1	0.195096	0.0636021	1.21543	1.07298	1.37679	0.00215894	0.564758	0.357129	19
	cg10560420	TANC1	0.110558	0.0390206	1.1169	1.03466	1.20567	0.00460687	0.612396	0.242661	20
	cg21216100	TANC1	0.0894494	0.0309574	1.09357	1.02919	1.16198	0.00385932	0.603934	0.217612	20
	cg08403010	TBC1D10B	-0.0377328	0.0122907	0.96297	0.94005	0.98645	0.00214039	0.564758	0.0661126	20
	cg11919694	TBC1D10B	0.14946	0.0442451	1.16121	1.06475	1.2664	0.000730175	0.467249	0.205797	17
	cg12778183	TEX14	-0.139923	0.0473925	0.869425	0.792302	0.954055	0.00315291	0.598525	0.832798	20
	cg01054402	TGOLN2	-0.0603201	0.0208894	0.941463	0.903695	0.98081	0.00388209	0.603934	0.177368	20
	cg01905046	TGOLN2	0.0444944	0.0154631	1.0455	1.01429	1.07767	0.00400906	0.605008	0.470072	20
	cg24082795	TGOLN2	0.0676394	0.0235208	1.06998	1.02177	1.12046	0.00403095	0.605008	0.507912	20
	cg02632800	THY1	-0.214965	0.0602012	0.80657	0.716799	0.907583	0.000355924	0.385659	0.149987	5
	cg16894138	TKT	-0.0617263	0.0195666	0.94014	0.904768	0.976895	0.00160671	0.563057	0.710095	20
	cg04801704	TLL2	0.120859	0.0427052	1.12847	1.03786	1.22699	0.00465376	0.61316	0.686502	13
	cg22507960	TMEM167A	0.0386618	0.0137666	1.03942	1.01175	1.06785	0.00497911	0.621108	0.284054	20
	cg00421693	TNFAIP8	-0.229519	0.0815564	0.794916	0.677484	0.932703	0.00488942	0.621108	0.550251	3
	cg14712983	TNFRSF8	-0.0610288	0.0202108	0.940796	0.904257	0.978812	0.00253104	0.577761	0.741707	11
	cg20240091	TNN	-0.0584435	0.020711	0.943232	0.905709	0.982308	0.00477467	0.616683	0.237042	20
	cg00355613	TNXB	-0.0909765	0.031788	0.913039	0.857889	0.971735	0.00421004	0.608484	0.408742	20
	cg01033871	TNXB	-0.106821	0.0350904	0.898687	0.838955	0.962671	0.00233317	0.570995	0.858102	20
	cg02272968	TNXB	-0.176605	0.0496188	0.838111	0.76044	0.923715	0.00037193	0.392665	0.978894	20
	cg02432444	TNXB	-0.122937	0.0422085	0.884319	0.814105	0.960589	0.00358406	0.603934	0.812327	20
	cg02628680	TNXB	-0.167941	0.0569788	0.845404	0.756071	0.945291	0.00320426	0.600613	0.966654	20
	cg04037640	TNXB	-0.17039	0.0484917	0.843336	0.766873	0.927422	0.000441746	0.398455	0.982424	20
	cg04147642	TNXB	-0.194411	0.0673158	0.823319	0.721553	0.939439	0.0038765	0.603934	0.242404	20
	cg04293778	TNXB	-0.12452	0.0443173	0.882921	0.809465	0.963042	0.00495828	0.621108	0.461925	20
	cg05298224	TNXB	-0.101814	0.0274691	0.903198	0.855856	0.953158	0.000210157	0.344389	0.938802	20
	cg05473289	TNXB	-0.107296	0.0344427	0.89826	0.839622	0.960993	0.00183813	0.563057	0.870808	20
	cg05889186	TNXB	-0.111698	0.0303306	0.894314	0.842699	0.949092	0.000230795	0.35038	0.974594	20
	cg06539391	TNXB	-0.175119	0.061138	0.839357	0.744569	0.946212	0.00417891	0.608484	0.888713	20
	cg07518714	TNXB	-0.113752	0.0314187	0.892479	0.839178	0.949166	0.000294028	0.356908	0.999707	20
	cg08661360	TNXB	-0.102967	0.0328857	0.902157	0.845842	0.962221	0.00174175	0.563057	0.641642	20
	cg09474017	TNXB	-0.10647	0.0292249	0.899002	0.848954	0.952001	0.000269358	0.355525	0.767598	20
	cg11493661	TNXB	-0.115935	0.0395756	0.890533	0.824067	0.96236	0.00339549	0.603934	0.485341	20
	cg15014577	TNXB	-0.151105	0.0425557	0.859757	0.790955	0.934545	0.000384128	0.393939	0.958459	20
	cg15745284	TNXB	-0.111697	0.0307907	0.894315	0.84194	0.949949	0.000286036	0.356908	0.973743	20
	cg16662408	TNXB	-0.223826	0.0649775	0.799454	0.703856	0.908037	0.000571754	0.419265	0.997825	14
	cg19964491	TNXB	-0.0990631	0.0337583	0.905686	0.847699	0.967638	0.00334106	0.603934	0.393917	20
	cg21042276	TNXB	-0.0575726	0.0169555	0.944053	0.913195	0.975954	0.000684999	0.467249	0.56893	20
	cg21289669	TNXB	-0.127828	0.0346496	0.880005	0.822225	0.941845	0.000224993	0.348969	0.942411	20
	cg21642103	TNXB	-0.115621	0.0385312	0.890813	0.826015	0.960694	0.00269349	0.585948	0.849979	20
	cg25393613	TNXB	-0.206084	0.0592603	0.813765	0.724528	0.913992	0.000505925	0.410105	0.311272	20
	cg26476939	TNXB	-0.185973	0.0526356	0.830296	0.748908	0.920529	0.000410542	0.395324	0.977572	20
	cg01385198	TPCN2	0.155982	0.032754	1.16881	1.09613	1.2463	1.91458e-06	0.014823	0.366082	20
	cg19925215	TPD52	0.145007	0.0493384	1.15605	1.04949	1.27343	0.00329245	0.603934	0.840466	20
	cg24216893	TPO	-0.137332	0.0376047	0.871681	0.809744	0.938355	0.000260222	0.35038	0.0994253	20
	cg05425664	TRIM37	-0.0839485	0.0253683	0.919479	0.874878	0.966352	0.000935679	0.50269	0.792495	20
	cg05767411	TRIM61	0.108064	0.0370432	1.11412	1.0361	1.19802	0.00353141	0.603934	0.019296	20
	cg13023646	TRIM61	0.103183	0.0352414	1.10869	1.0347	1.18798	0.00341265	0.603934	0.016278	20
	cg25219188	TRIM61	0.117715	0.0406179	1.12492	1.03884	1.21814	0.0037544	0.603934	0.0266487	20
	cg02117656	TSPAN10	-0.0853408	0.0164272	0.918199	0.889107	0.948244	2.04605e-07	0.00912756	0.819362	20
	cg18648693	TSPAN10	0.212484	0.0696332	1.23675	1.07897	1.4176	0.00227721	0.570995	0.092451	7
	cg24874389	TSPAN10	0.156138	0.0517741	1.16899	1.05618	1.29384	0.00256336	0.579703	0.119735	10
	cg17076780	TTBK1	0.157126	0.054633	1.17014	1.05132	1.3024	0.00402705	0.605008	0.0980677	20
	cg01010328	TTC24	-0.0843198	0.0242467	0.919137	0.876478	0.963872	0.000505972	0.410105	0.894869	20
	cg09319828	TTC24	-0.0880682	0.0253861	0.915698	0.871251	0.962413	0.000522092	0.410105	0.782004	20
	cg22068822	UBTD2	0.11344	0.0314124	1.12012	1.05324	1.19126	0.000304637	0.356908	0.111831	20
	cg14278148	UGCG	0.20988	0.062463	1.23353	1.09139	1.39418	0.000779245	0.467249	0.0491712	13
	cg07079314	USP40	-0.17685	0.0594814	0.837905	0.745699	0.941514	0.00294712	0.598071	0.612573	8
	cg02932780	VARS	-0.154442	0.0457089	0.856893	0.783463	0.937206	0.000727984	0.467249	0.589677	20
	cg16113650	VARS2	0.247532	0.0869451	1.28086	1.08017	1.51884	0.00441351	0.609707	0.17173	18
	cg21614211	VILL	-0.211326	0.0679268	0.80951	0.708601	0.924789	0.00186403	0.563057	0.244543	12
	cg02474628	WDFY1	0.10713	0.0363761	1.11308	1.03648	1.19534	0.00322883	0.603577	0.266158	20
	cg16234907	WDFY1	0.12446	0.0423685	1.13254	1.04229	1.2306	0.00330811	0.603934	0.153674	20
	cg24093226	WDR60	0.125024	0.0337158	1.13318	1.06071	1.21059	0.000208764	0.344389	0.0358687	20
	cg17764715	WDR88	0.139025	0.0448358	1.14915	1.05248	1.25471	0.00193025	0.563057	0.89877	20
	cg27124370	WDR88	0.129942	0.0416873	1.13876	1.04942	1.23571	0.00182661	0.563057	0.931775	20
	cg09638344	WFS1	-0.0958091	0.0338117	0.908637	0.850373	0.970894	0.00460262	0.612396	0.791789	20
	cg12788866	WFS1	0.158365	0.0509372	1.17159	1.06027	1.2946	0.00187707	0.563057	0.505648	20
	cg14416269	WFS1	0.0340705	0.011515	1.03466	1.01157	1.05827	0.00308855	0.598071	0.80414	20
	cg25554036	WFS1	0.0323511	0.0109271	1.03288	1.01099	1.05524	0.00307003	0.598071	0.878315	20
	cg00817464	XPNPEP1	0.0334678	0.00957642	1.03403	1.01481	1.05363	0.000474399	0.410105	0.714993	20
	cg16505946	ZBTB12	0.0882992	0.0298323	1.09231	1.03028	1.15809	0.00307785	0.598071	0.597938	20
	cg19311218	ZNF229	-0.138059	0.0467971	0.871047	0.794707	0.95472	0.00317604	0.598525	0.772741	9
	cg19915738	ZNF229	-0.188812	0.0668828	0.827942	0.72622	0.943913	0.00475731	0.616433	0.914702	4
	cg22720041	ZNF229	-0.178687	0.0626211	0.836368	0.739764	0.945587	0.00432452	0.608484	0.867786	6
	cg25061349	ZNF318	0.13391	0.0460604	1.14329	1.0446	1.25131	0.00364613	0.603934	0.512816	20
	cg26312998	ZNF318	0.0395844	0.0132863	1.04038	1.01364	1.06783	0.00288882	0.597699	0.924237	20
	cg17640201	ZNF48	0.0729975	0.0246774	1.07573	1.02494	1.12904	0.00309578	0.598071	0.0684016	20
	cg10380221	ZNF668	0.197001	0.0603633	1.21775	1.08187	1.37069	0.00110011	0.515999	0.844862	16
	cg11824827	ZNF668	0.136862	0.0436851	1.14667	1.05257	1.24918	0.0017308	0.563057	0.393796	20
	cg05085585	ZNF771	-0.0525074	0.0175222	0.948847	0.916814	0.982	0.00272986	0.586417	0.185187	20
	cg09434995	ZP3	-0.120785	0.0412999	0.886224	0.817313	0.960946	0.00344904	0.603934	0.958701	20
	cg23847843	ZSCAN23	-0.245919	0.0709596	0.781986	0.680451	0.898671	0.000529013	0.410105	0.583318	3
	cg00170242		0.0869391	0.0302269	1.09083	1.02808	1.15741	0.00402475	0.605008	0.126517	20
	cg00305947		0.0757622	0.0262115	1.07871	1.02469	1.13557	0.00384727	0.603934	0.186339	20
	cg00540464		0.118541	0.0420145	1.12585	1.03686	1.22249	0.00478084	0.616683	0.411862	17
	cg00549451		-0.0368561	0.0123198	0.963815	0.940821	0.987371	0.00277497	0.586442	0.459948	20
	cg00629289		-0.10684	0.0368606	0.898669	0.836033	0.965998	0.00374978	0.603934	0.21266	20
	cg00705600		-0.0915084	0.0323568	0.912554	0.856477	0.972302	0.00468243	0.613577	0.237955	19
	cg00901051		0.120129	0.0424643	1.12764	1.03759	1.22551	0.00467031	0.613437	0.669654	20
	cg00913283		-0.120932	0.0398882	0.886094	0.819457	0.95815	0.00243121	0.573951	0.0140236	20
	cg01005486		-0.0902265	0.0287169	0.913724	0.863716	0.966628	0.00167837	0.563057	0.105658	17
	cg01391548		-0.263264	0.0796141	0.768539	0.657502	0.898328	0.000943859	0.50269	0.218485	8
	cg01882541		-0.101644	0.0361815	0.903351	0.841508	0.969739	0.00496517	0.621108	0.045335	17
	cg01988459		-0.256322	0.0636934	0.773893	0.683068	0.876794	5.7142e-05	0.183063	0.125267	15
	cg02307664		-0.189924	0.0640806	0.827022	0.729408	0.937699	0.00303843	0.598071	0.228091	4
	cg02729344		0.0966681	0.0314878	1.10149	1.03557	1.17162	0.00214047	0.564758	0.375877	7
	cg02841651		0.110702	0.0373351	1.11706	1.03824	1.20187	0.00302599	0.598071	0.480297	20
	cg02903929		-0.100304	0.0350658	0.904562	0.844481	0.968918	0.00423043	0.608484	0.181759	20
	cg03105789		-0.181517	0.0383928	0.834004	0.773549	0.899184	2.26856e-06	0.0162125	0.0134883	12
	cg03217337		-0.113009	0.0391727	0.893143	0.827135	0.964418	0.00391544	0.604437	0.609196	20
	cg03240059		0.100581	0.0308858	1.10581	1.04086	1.17482	0.00112777	0.515999	0.0307431	17
	cg03275375		-0.137487	0.0434173	0.871546	0.800447	0.94896	0.00154212	0.563057	0.0286718	15
	cg03550129		0.0889002	0.0242783	1.09297	1.04218	1.14624	0.000250526	0.35038	0.317733	20
	cg03606269		0.210902	0.0722531	1.23479	1.07174	1.42265	0.00351234	0.603934	0.369672	8
	cg03639929		0.10012	0.0348917	1.1053	1.03224	1.18354	0.00411176	0.608484	0.242749	20
	cg04117972		0.0535556	0.0160057	1.05502	1.02243	1.08864	0.000819771	0.467249	0.376829	20
	cg04189591		0.0882237	0.031216	1.09223	1.02741	1.16115	0.00470986	0.614571	0.920956	20
	cg04288108		-0.18293	0.0491494	0.832826	0.756341	0.917046	0.000197709	0.344389	0.763861	20
	cg04537282		0.133437	0.0454568	1.14275	1.04534	1.24924	0.00333032	0.603934	0.803033	5
	cg04772025		0.084414	0.0168358	1.08808	1.05276	1.12458	5.33226e-07	0.00912756	0.712823	20
	cg04995300		0.0333371	0.0106866	1.0339	1.01247	1.05578	0.00181146	0.563057	0.803081	20
	cg05227621		-0.0298924	0.0102695	0.97055	0.95121	0.990283	0.00360515	0.603934	0.892365	20
	cg05360477		-0.185652	0.0633556	0.830563	0.733572	0.940376	0.00338612	0.603934	0.118957	8
	cg05422049		0.0610071	0.0150564	1.06291	1.032	1.09474	5.08032e-05	0.181536	0.180568	20
	cg05747390		-0.0712632	0.025077	0.931217	0.886553	0.97813	0.00448625	0.609707	0.104433	8
	cg05753328		0.134936	0.0426871	1.14446	1.05261	1.24434	0.00157206	0.563057	0.843794	15
	cg05854217		0.0710835	0.019354	1.07367	1.03371	1.11518	0.000239907	0.35038	0.18243	20
	cg06028808		0.0934183	0.0187325	1.09792	1.05834	1.13898	6.13319e-07	0.00912756	0.62012	20
	cg06245776		0.0390712	0.0126303	1.03984	1.01442	1.06591	0.00197836	0.564758	0.21347	20
	cg06500792		-0.0718349	0.022767	0.930685	0.890067	0.973155	0.0016038	0.563057	0.169613	20
	cg06643227		-0.113842	0.03334	0.892399	0.835948	0.952662	0.000638844	0.453981	0.651544	20
	cg06729532		-0.229483	0.0774292	0.794944	0.683011	0.925222	0.0030388	0.598071	0.0100103	5
	cg06853489		-0.0806701	0.0207622	0.922498	0.885711	0.960812	0.000102147	0.243336	0.240174	20
	cg06950634		-0.124911	0.042337	0.882575	0.812295	0.958936	0.00317367	0.598525	0.681578	6
	cg06951626		0.0809487	0.0275925	1.08432	1.02723	1.14457	0.00334925	0.603934	0.467402	15
	cg07007382		-0.0333654	0.0116934	0.967185	0.94527	0.989608	0.00432613	0.608484	0.114726	20
	cg07370646		-0.151903	0.0541043	0.859072	0.772636	0.955177	0.00499126	0.621108	0.900855	14
	cg07387383		0.113237	0.0395178	1.1199	1.03643	1.21009	0.00416393	0.608484	0.04437	14
	cg07504727		0.0923686	0.0251748	1.09677	1.04397	1.15224	0.000243408	0.35038	0.150563	20
	cg07511668		0.0836928	0.0168572	1.08729	1.05196	1.12382	6.87716e-07	0.00912756	0.142615	20
	cg07716408		-0.137511	0.0285521	0.871525	0.824092	0.921688	1.46361e-06	0.0143727	0.146671	20
	cg07899532		-0.112322	0.0371084	0.893756	0.831059	0.961184	0.00247107	0.575382	0.388134	20
	cg07929768		-0.0357229	0.0119507	0.964908	0.942569	0.987776	0.00279721	0.586442	0.758766	20
	cg08040755		-0.0463052	0.016494	0.954751	0.924379	0.98612	0.00499439	0.621108	0.631272	20
	cg08161480		0.181137	0.0645059	1.19858	1.05623	1.36011	0.00498404	0.621108	0.845108	6
	cg08798685		-0.0519998	0.0178941	0.949329	0.916611	0.983215	0.00366115	0.603934	0.135271	20
	cg08800613		0.145475	0.036295	1.15659	1.07717	1.24186	6.12024e-05	0.184237	0.13213	20
	cg09123507		-0.131341	0.0418672	0.876919	0.807832	0.951913	0.00170643	0.563057	0.838624	12
	cg09399439		0.0476237	0.0145063	1.04878	1.01938	1.07902	0.00102717	0.509164	0.378225	20
	cg09510077		-0.176654	0.0608387	0.83807	0.743863	0.944207	0.00368845	0.603934	0.178735	18
	cg09581060		0.230796	0.069736	1.2596	1.09868	1.44409	0.000934399	0.50269	0.23505	5
	cg10210594		0.0971159	0.033564	1.10199	1.03183	1.17692	0.0038103	0.603934	0.954274	20
	cg10236452		0.10461	0.0363645	1.11028	1.0339	1.1923	0.00401858	0.605008	0.960109	20
	cg10397082		0.134502	0.0333758	1.14397	1.07153	1.2213	5.57928e-05	0.183063	0.620818	20
	cg10522607		0.0709668	0.020895	1.07355	1.03047	1.11842	0.000682891	0.467249	0.210292	20
	cg10611947		0.0378674	0.0118038	1.03859	1.01484	1.0629	0.00133633	0.557518	0.24271	20
	cg10767425		0.250183	0.075409	1.28426	1.10781	1.48882	0.000907661	0.498977	0.011044	3
	cg10796400		-0.113292	0.0364602	0.89289	0.831309	0.959033	0.00188809	0.563057	0.243705	19
	cg10879867		0.154497	0.0322812	1.16707	1.09552	1.2433	1.70172e-06	0.0143727	0.343766	20
	cg11171778		-0.0866811	0.0308049	0.916969	0.863243	0.974039	0.0048949	0.621108	0.0958434	5
	cg11245990		0.0672585	0.0133023	1.06957	1.04205	1.09783	4.27821e-07	0.00912756	0.294349	20
	cg11536851		-0.110785	0.0365094	0.895131	0.833315	0.961533	0.00240998	0.573951	0.0140254	20
	cg11674448		0.0721546	0.0251265	1.07482	1.02317	1.12908	0.00408327	0.608484	0.303907	20
	cg11895596		0.114028	0.0393366	1.12078	1.03762	1.21061	0.00374615	0.603934	0.579724	19
	cg12170654		0.045051	0.0142757	1.04608	1.01722	1.07576	0.00160065	0.563057	0.117461	20
	cg13070366		-0.0683819	0.0229897	0.933904	0.892756	0.976948	0.00293506	0.598071	0.248583	20
	cg13071569		-0.130468	0.0417385	0.877685	0.808742	0.952504	0.00177292	0.563057	0.0323348	20
	cg13284152		0.260136	0.0793912	1.29711	1.11019	1.5155	0.00105053	0.510998	0.274411	20
	cg13298199		0.0933899	0.032308	1.09789	1.03052	1.16966	0.00384491	0.603934	0.90489	20
	cg13314167		-0.178556	0.0531498	0.836477	0.753724	0.928317	0.000780859	0.467249	0.155861	19
	cg13529733		0.151956	0.0380845	1.16411	1.08038	1.25433	6.60834e-05	0.191861	0.0561124	20
	cg13617812		-0.0509323	0.0176799	0.950343	0.917975	0.983852	0.0039666	0.605008	0.934478	20
	cg13688329		-0.097895	0.028636	0.906744	0.857254	0.959092	0.000629429	0.453316	0.656637	20
	cg14103336		-0.217423	0.0691675	0.80459	0.702583	0.921406	0.00166984	0.563057	0.27672	7
	cg14129931		0.0457316	0.0157221	1.04679	1.01503	1.07955	0.00362877	0.603934	0.689908	20
	cg14294910		0.326284	0.0880131	1.38581	1.16623	1.64673	0.000209545	0.344389	0.0395985	4
	cg14310935		-0.0694414	0.0205973	0.932915	0.896002	0.971348	0.000747913	0.467249	0.212574	20
	cg14445205		-0.151674	0.0474151	0.859268	0.783012	0.942952	0.0013797	0.559095	0.533466	19
	cg14713146		0.231219	0.0779502	1.26014	1.08159	1.46815	0.00301465	0.598071	0.0293835	19
	cg14804593		0.0659279	0.0185846	1.06815	1.02994	1.10778	0.000388975	0.393939	0.609335	20
	cg14957089		0.183726	0.0626211	1.20169	1.06289	1.35861	0.00334695	0.603934	0.792378	5
	cg15067619		0.0765459	0.0245866	1.07955	1.02876	1.13285	0.00184999	0.563057	0.363105	20
	cg15472658		-0.259656	0.0623375	0.771317	0.682606	0.871557	3.10907e-05	0.120355	0.179491	20
	cg15624719		0.0279893	0.00992798	1.02838	1.00857	1.04859	0.00481382	0.616683	0.155038	20
	cg15770106		0.0827501	0.0283868	1.08627	1.02748	1.14842	0.00355589	0.603934	0.928571	20
	cg15824435		-0.208788	0.0658933	0.811567	0.713239	0.923451	0.00153184	0.563057	0.0243548	4
	cg16151651		0.149146	0.0354365	1.16084	1.08295	1.24434	2.56694e-05	0.108402	0.0847903	20
	cg16347123		-0.206128	0.0689962	0.813729	0.710803	0.931559	0.0028124	0.586442	0.76125	5
	cg16467811		-0.0982528	0.033167	0.90642	0.84937	0.967301	0.00305284	0.598071	0.415388	20
	cg16487577		0.0910932	0.0291269	1.09537	1.03459	1.15972	0.00176322	0.563057	0.792097	9
	cg17552909		0.0760848	0.0247328	1.07905	1.02799	1.13265	0.00209603	0.564758	0.860451	20
	cg17578341		-0.145729	0.0505604	0.864392	0.78284	0.95444	0.00394814	0.604437	0.812412	4
	cg17646820		0.0347602	0.0112804	1.03537	1.01273	1.05852	0.00205989	0.564758	0.63466	20
	cg17861277		0.204069	0.0695411	1.22638	1.07012	1.40547	0.00334083	0.603934	0.151801	19
	cg17876294		-0.0267928	0.00912724	0.973563	0.956301	0.991136	0.00333036	0.603934	0.0962573	20
	cg17913306		0.0383733	0.0125242	1.03912	1.01392	1.06494	0.00218453	0.564758	0.321605	20
	cg17916960		0.0304419	0.0107033	1.03091	1.00951	1.05277	0.00445286	0.609707	0.191141	20
	cg18014109		-0.253127	0.0604917	0.776369	0.689567	0.874098	2.85809e-05	0.115449	0.546532	20
	cg18129282		-0.146325	0.0462233	0.863877	0.789052	0.945797	0.00154757	0.563057	0.0639704	7
	cg18271789		-0.0836727	0.0286718	0.919732	0.869472	0.972898	0.00351954	0.603934	0.0223889	20
	cg18350739		-0.203971	0.0494893	0.815486	0.7401	0.898551	3.76369e-05	0.139868	0.774933	20
	cg18549688		0.0779214	0.0262207	1.08104	1.02688	1.13805	0.00296109	0.598071	0.295709	20
	cg18834058		-0.0929626	0.0318592	0.911228	0.856067	0.969942	0.00352377	0.603934	0.221975	20
	cg18980733		0.22969	0.0782641	1.25821	1.07928	1.46681	0.00333758	0.603934	0.71097	11
	cg19041857		-0.059668	0.0160512	0.942077	0.912901	0.972186	0.000201321	0.344389	0.0302465	20
	cg19976628		0.0284202	0.00853181	1.02883	1.01177	1.04618	0.000865062	0.484153	0.266529	20
	cg20026576		-0.0885025	0.0275261	0.915301	0.867228	0.966039	0.00130345	0.552959	0.657157	20
	cg20054703		0.0760125	0.0257193	1.07898	1.02593	1.13476	0.00312197	0.598071	0.0857296	13
	cg20067471		0.280628	0.0852231	1.32396	1.12029	1.56465	0.000991747	0.50626	0.518667	10
	cg20188733		0.055321	0.0192272	1.05688	1.01779	1.09747	0.00401188	0.605008	0.775631	20
	cg20455175		-0.140802	0.0484342	0.868661	0.789992	0.955165	0.00364831	0.603934	0.372795	6
	cg20559943		-0.0485566	0.0170738	0.952603	0.921252	0.985021	0.00445613	0.609707	0.75936	20
	cg20637647		0.130133	0.0452216	1.13898	1.04237	1.24454	0.00400618	0.605008	0.193972	20
	cg20958497		-0.107952	0.0376552	0.897671	0.833805	0.966429	0.00414565	0.608484	0.118003	11
	cg20986665		-0.123364	0.0416999	0.883942	0.814569	0.959223	0.00309252	0.598071	0.870967	20
	cg21091841		-0.184988	0.0598718	0.831114	0.739089	0.934598	0.00200336	0.564758	0.0699726	6
	cg21204522		-0.0613701	0.0172099	0.940475	0.909281	0.97274	0.00036251	0.387119	0.0644294	20
	cg21305068		-0.0947749	0.0258756	0.909578	0.864598	0.956898	0.000249555	0.35038	0.039497	20
	cg21551340		0.192996	0.0452965	1.21288	1.10984	1.32548	2.03758e-05	0.102743	0.214248	20
	cg21648260		0.162421	0.0411934	1.17636	1.08511	1.27527	8.05082e-05	0.207769	0.304868	15
	cg21841632		0.105772	0.0330749	1.11157	1.0418	1.18601	0.00138411	0.559095	0.94782	20
	cg21862992		0.0489572	0.00973981	1.05018	1.03032	1.07042	4.99497e-07	0.00912756	0.865983	20
	cg22221025		0.231108	0.0741454	1.26	1.08957	1.45708	0.00182727	0.563057	0.676067	5
	cg22515885		0.261561	0.0776621	1.29896	1.11555	1.51252	0.000757331	0.467249	0.715559	8
	cg22609511		0.0989249	0.0334552	1.10398	1.03392	1.1788	0.00310714	0.598071	0.874911	20
	cg22891595		-0.118783	0.034854	0.888	0.829363	0.950783	0.000654364	0.45746	0.726605	20
	cg23052585		-0.0323378	0.00855077	0.968179	0.952088	0.984542	0.000155664	0.32138	0.619097	20
	cg23083776		-0.196369	0.0674349	0.821709	0.719973	0.937821	0.00359151	0.603934	0.716887	20
	cg23173402		0.0441449	0.0131369	1.04513	1.01857	1.07239	0.000778346	0.467249	0.50288	20
	cg23277693		0.188777	0.0468902	1.20777	1.10172	1.32403	5.67496e-05	0.183063	0.347807	19
	cg23477460		0.0347703	0.0113085	1.03538	1.01269	1.05859	0.00210705	0.564758	0.565678	20
	cg23655651		0.0459585	0.0160298	1.04703	1.01465	1.08045	0.00414292	0.608484	0.40686	20
	cg23742314		0.206397	0.0610803	1.22924	1.09055	1.38557	0.000727217	0.467249	0.0146506	9
	cg23793686		-0.0721759	0.022875	0.930367	0.889575	0.973029	0.00160369	0.563057	0.0349261	4
	cg23892028		0.0365881	0.0128387	1.03727	1.01149	1.0637	0.00437438	0.608874	0.146293	20
	cg23926148		-0.139659	0.0480618	0.869655	0.791473	0.95556	0.00366283	0.603934	0.48636	5
	cg24002887		-0.207539	0.0694382	0.812582	0.709186	0.931052	0.00280051	0.586442	0.0924817	20
	cg24220031		0.0331873	0.0114429	1.03374	1.01082	1.05719	0.00372849	0.603934	0.23991	20
	cg24283019		0.0616197	0.0196888	1.06356	1.0233	1.1054	0.00174993	0.563057	0.166757	20
	cg24360241		-0.181593	0.0560887	0.833941	0.747122	0.930848	0.00120541	0.528589	0.192265	10
	cg24488311		0.200861	0.0452787	1.22245	1.11864	1.3359	9.16029e-06	0.0500615	0.157548	20
	cg24757926		0.123645	0.0390431	1.13161	1.04825	1.22161	0.00154077	0.563057	0.0822193	20
	cg26097711		0.0499866	0.0148199	1.05126	1.02116	1.08224	0.000743712	0.467249	0.90799	20
	cg26143874		-0.158396	0.0554783	0.853512	0.765571	0.951554	0.00430237	0.608484	0.126561	13
	cg26181334		-0.0954531	0.0314157	0.908961	0.85468	0.966689	0.00237848	0.570995	0.0139133	20
	cg26396721		-0.231152	0.0808289	0.793619	0.677344	0.929854	0.00423951	0.608484	0.0839918	17
	cg26587870		-0.0546267	0.0154423	0.946839	0.91861	0.975935	0.000403991	0.395324	0.064488	20
	cg27093918		-0.134781	0.0391349	0.873907	0.809381	0.943578	0.000573123	0.419265	0.447261	20
	cg27526649		0.044248	0.0144406	1.04524	1.01607	1.07525	0.00218298	0.564758	0.825373	20
