# Supplementary material for: Integrative multi-omics quantitative trait loci prioritize CASP7 as a candidate protective gene for cataract
Source: Medicine (Baltimore). 2026 Jul 10;105(28):e49709. doi: 10.1097/MD.0000000000049709 (PMC13363043; doi:10.1097/MD.0000000000049709)
Supplement: Supplementary file 3 [file medi-105-e49709-s003.xlsx]

## Sheet: Table S3
	Table S3. Summary data-level Mendelian randomization analysis for association between gene methylations and Cataract in replicated stage.
	probeID	gene_probe.features	Beta	SE	or	or_lci95	or_uci95	p_SMR	p_SMR_fdr	p_HEIDI	nsnp_HEIDI		p_SMR_fdr
	cg19443920	ACLY	0.278208	0.0749025	1.32076	1.14042	1.52962	0.000203789	0.401643	0.466754	10		0.401643
	cg10181419	ACP1	0.231973	0.0754241	1.26109	1.08778	1.462	0.00210095	0.634313	0.0866678	11		0.634313
	cg16166011	ADD2	0.0609158	0.0198183	1.06281	1.02232	1.10491	0.00211409	0.634313	0.11399	20		0.634313
	cg15168497	AHRR	0.052704	0.0183401	1.05412	1.0169	1.0927	0.00405695	0.66266	0.0311967	20		0.66266
	cg15343510	AIF1	0.0400907	0.0134498	1.04091	1.01382	1.06871	0.00287521	0.654065	0.527117	20		0.654065
	cg10359332	AKAP6	0.246312	0.0855626	1.2793	1.08178	1.51288	0.00399277	0.656912	0.0356748	7		0.656912
	cg02221750	ANKLE1	0.0345148	0.0116212	1.03512	1.01181	1.05897	0.0029781	0.654065	0.316875	20		0.654065
	cg04248312	ANKLE1	0.0335867	0.0113065	1.03416	1.01149	1.05733	0.00297247	0.654065	0.161937	20		0.654065
	cg15110403	ANKLE1	0.0712824	0.0239945	1.07388	1.02455	1.12559	0.00297039	0.654065	0.0232293	20		0.654065
	cg21071896	AP3B2	-0.063373	0.021756	0.938593	0.899411	0.979482	0.00358087	0.654408	0.410231	20		0.654408
	cg03689048	BAT3	-0.144432	0.0464019	0.865514	0.790271	0.947921	0.00185431	0.634313	0.975693	20		0.634313
	cg05053818	BAT3	-0.206675	0.0688699	0.813284	0.71059	0.930819	0.00269146	0.646441	0.923585	20		0.646441
	cg07467062	BAT3	-0.183448	0.0628801	0.832395	0.735876	0.941573	0.0035294	0.654408	0.997246	20		0.654408
	cg08899215	BAT3	-0.289207	0.101401	0.748857	0.613882	0.91351	0.00434284	0.665371	0.350614	12		0.665371
	cg09423426	BAT4	-0.115502	0.0368949	0.890919	0.828767	0.957731	0.00174475	0.634313	0.955006	20		0.634313
	cg22439792	BCAN	-0.105044	0.0349542	0.900285	0.840672	0.964126	0.00265426	0.646441	0.593828	19		0.646441
	cg04114665	BCAR1	-0.124409	0.0408627	0.883019	0.815055	0.95665	0.00233014	0.646441	0.127348	7		0.646441
	cg01262865	BCAR1	-0.237505	0.0794899	0.788593	0.674823	0.921544	0.00280928	0.650567	0.0290664	6		0.650567
	cg04713634	BCAR1	-0.0844819	0.026883	0.918988	0.87182	0.968709	0.00167471	0.634313	0.210742	10		0.634313
	cg04914057	BCAR1	-0.0953063	0.029594	0.909094	0.857863	0.963385	0.00127987	0.634313	0.218203	9		0.634313
	cg06626404	BEGAIN	0.0535823	0.0173326	1.05504	1.0198	1.0915	0.00199208	0.634313	0.503197	20		0.634313
	cg13521842	BEGAIN	0.0571936	0.0178608	1.05886	1.02243	1.09658	0.00136386	0.634313	0.229189	20		0.634313
	cg26279372	BEGAIN	0.056157	0.017527	1.05776	1.02204	1.09473	0.00135515	0.634313	0.303298	20		0.634313
	cg15424369	BIN3	-0.184735	0.0633562	0.831325	0.734245	0.94124	0.00354766	0.654408	0.805538	14		0.654408
	cg25764534	BIN3	0.197001	0.068089	1.21775	1.06561	1.3916	0.00381239	0.654408	0.691697	8		0.654408
	cg11114757	BIRC2	0.1195	0.0361343	1.12693	1.04988	1.20964	0.000942628	0.607269	0.0284034	20		0.607269
	cg05928290	BMP4	0.138429	0.0393438	1.14847	1.06323	1.24054	0.000434083	0.498654	0.871665	20		0.498654
	cg20329047	BOP1	-0.0540379	0.0186343	0.947396	0.913418	0.982638	0.00373261	0.654408	0.154359	20		0.654408
	cg21215409	BOP1	-0.0765015	0.0266306	0.926352	0.87924	0.975987	0.00406983	0.66266	0.134961	18		0.66266
	cg02045355	BTN3A2	0.185476	0.0630491	1.20379	1.06386	1.36213	0.00326348	0.654065	0.704635	20		0.654065
	cg14345882	BTN3A2	0.0362472	0.0112997	1.03691	1.0142	1.06013	0.00133758	0.634313	0.542997	20		0.634313
	cg03056611	C10orf72	0.216019	0.0761767	1.24113	1.06899	1.44098	0.00457169	0.667446	0.420008	3		0.667446
	cg26667975	C19orf26	-0.119175	0.0404526	0.887652	0.819991	0.960897	0.00321873	0.654065	0.486728	12		0.654065
	cg17970078	C21orf29	-0.118802	0.0389799	0.887984	0.822668	0.958485	0.00230536	0.646441	0.715557	20		0.646441
	cg13966843	C6orf10	-0.041304	0.0139342	0.959537	0.933686	0.986104	0.00303448	0.654065	0.984801	20		0.654065
	cg19886087	C6orf10	0.178713	0.0605829	1.19568	1.06181	1.34643	0.00317892	0.654065	0.713743	20		0.654065
	cg09177461	C6orf10	0.169504	0.056227	1.18472	1.06109	1.32274	0.00257292	0.646441	0.801494	20		0.646441
	cg21241195	C6orf10	-0.0421657	0.0142318	0.958711	0.932338	0.98583	0.00304874	0.654065	0.998958	20		0.654065
	cg08951273	C6orf15	0.163303	0.0581225	1.17739	1.05062	1.31946	0.00495979	0.67641	0.787591	14		0.67641
	cg03039315	C6orf204	0.0357045	0.0125496	1.03635	1.01117	1.06216	0.00444023	0.665371	0.309351	20		0.665371
	cg07617317	C6orf204	-0.0711994	0.024058	0.931276	0.888382	0.976241	0.0030815	0.654065	0.342822	20		0.654065
	cg06132876	C6orf25	-0.189111	0.0619398	0.827695	0.733071	0.934532	0.00226463	0.646441	0.99095	20		0.646441
	cg07449758	C6orf25	-0.193875	0.0685571	0.823761	0.720185	0.942233	0.00468504	0.669723	0.989599	20		0.669723
	cg12923268	C6orf25	-0.206402	0.0724588	0.813506	0.705801	0.937646	0.00439209	0.665371	0.997446	20		0.665371
	cg23621689	C6orf25	-0.218976	0.0742543	0.803341	0.694534	0.929194	0.00318805	0.654065	0.999647	20		0.654065
	cg00330953	C6orf27	-0.0779807	0.0245169	0.924982	0.881585	0.970516	0.00146923	0.634313	0.993115	20		0.634313
	cg03560996	C6orf27	-0.0906774	0.0310094	0.913312	0.859456	0.970544	0.00345354	0.654408	0.83785	20		0.654408
	cg05239811	C6orf27	-0.114765	0.037285	0.891576	0.828744	0.959171	0.00208373	0.634313	0.903347	20		0.634313
	cg10095777	C6orf27	-0.0992729	0.0350729	0.905496	0.84534	0.969931	0.00464796	0.667446	0.943764	20		0.667446
	cg13187827	C6orf27	-0.0808148	0.0284288	0.922364	0.872376	0.975218	0.00447321	0.665371	0.990493	20		0.665371
	cg17391620	C6orf27	-0.11261	0.0357583	0.893499	0.833021	0.958368	0.0016372	0.634313	0.969139	20		0.634313
	cg19593741	C6orf27	-0.089209	0.0313903	0.914654	0.860076	0.972696	0.00448412	0.665371	0.986441	20		0.665371
	cg23526676	C6orf27	-0.105298	0.0369845	0.900056	0.83712	0.967724	0.00441214	0.665371	0.902813	20		0.665371
	cg25264948	C6orf27	-0.0980125	0.0310012	0.906638	0.853188	0.963435	0.00156921	0.634313	0.985178	20		0.634313
	cg25641533	C6orf27	-0.163836	0.0530986	0.848881	0.764977	0.941988	0.00203208	0.634313	0.922224	20		0.634313
	cg19868593	C6orf27	0.21053	0.0713178	1.23433	1.07331	1.41951	0.00315719	0.654065	0.801481	8		0.654065
	cg01320540	C6orf41	0.28021	0.0908828	1.32341	1.10747	1.58145	0.00204789	0.634313	0.357981	20		0.634313
	cg05571472	C6orf48	0.137001	0.0486649	1.14683	1.0425	1.2616	0.00487467	0.674702	0.994108	20		0.674702
	cg08594936	C7orf16	0.132294	0.0444757	1.14144	1.04616	1.24541	0.00293449	0.654065	0.559602	20		0.654065
	cg10385732	C7orf16	0.137166	0.0466495	1.14702	1.04679	1.25684	0.00327827	0.654065	0.695917	20		0.654065
	cg18952945	C7orf58	0.0668323	0.0201282	1.06912	1.02776	1.11214	0.00089909	0.607269	0.887115	5		0.607269
	cg01189915	C7orf68	0.0740552	0.0226889	1.07687	1.03003	1.12584	0.00109877	0.634313	0.41493	20		0.634313
	cg02952809	C7orf68	0.114999	0.0359106	1.12187	1.04562	1.20368	0.0013631	0.634313	0.485251	20		0.634313
	cg24612707	C7orf68	0.0670546	0.0217419	1.06935	1.02474	1.11591	0.00204158	0.634313	0.595482	20		0.634313
	cg07538190	C8orf58	-0.114129	0.0329211	0.892143	0.836395	0.951607	0.000526802	0.498654	0.463449	20		0.498654
	cg12137450	C8orf58	-0.123997	0.0371953	0.883382	0.821273	0.950189	0.000857115	0.601582	0.708618	20		0.601582
	cg26827533	C8orf58	-0.127541	0.0392622	0.880257	0.815059	0.950671	0.00116042	0.634313	0.166736	20		0.634313
	cg09326087	CABC1	-0.169019	0.045493	0.844493	0.772452	0.923252	0.000202983	0.401643	0.709558	20		0.401643
	cg11812928	CABC1	-0.181461	0.046194	0.834051	0.761853	0.91309	8.55679e-05	0.368273	0.511785	20		0.368273
	cg13689831	CABC1	-0.106567	0.0256644	0.898915	0.854816	0.945289	3.29092e-05	0.294656	0.127511	20		0.294656
	cg21157446	CABC1	-0.262569	0.0738748	0.769073	0.665402	0.888897	0.000379059	0.480995	0.336933	9		0.480995
	cg24441355	CABC1	0.262571	0.0749728	1.30027	1.12257	1.50609	0.000461407	0.498654	0.681055	6		0.498654
	cg24674680	CABC1	-0.169966	0.042692	0.843694	0.775969	0.917328	6.85643e-05	0.334273	0.0557396	20		0.334273
	cg05610278	CAPRIN2	0.254335	0.087723	1.2896	1.08589	1.53154	0.00373995	0.654408	0.0596478	6		0.654408
	cg26378403	CAPRIN2	-0.133947	0.045543	0.874636	0.799946	0.956301	0.00327046	0.654065	0.496688	9		0.654065
	cg01128042	CASP7	-0.0346426	0.01081	0.965951	0.9457	0.986635	0.00135213	0.634313	0.139302	20		0.634313
	cg12350196	CASR	-0.149714	0.0505654	0.860954	0.779719	0.950653	0.00306839	0.654065	0.824388	20		0.654065
	cg14060113	CCDC124	-0.0358878	0.0122908	0.964749	0.941785	0.988271	0.00350139	0.654408	0.530794	20		0.654408
	cg05228377	CCDC34	-0.185113	0.0638922	0.83101	0.733196	0.941874	0.0037643	0.654408	0.154988	20		0.654408
	cg27217253	CCDC42	-0.106708	0.0356358	0.898788	0.838153	0.963809	0.00274978	0.646441	0.0138579	20		0.646441
	cg09388215	CCDC46	0.0693207	0.0236123	1.07178	1.02331	1.12255	0.00332705	0.654143	0.782751	20		0.654143
	cg14192542	CCDC46	0.132379	0.0460826	1.14154	1.04295	1.24945	0.00407049	0.66266	0.0450768	20		0.66266
	cg23165913	CCDC88C	-0.0291051	0.0103414	0.971314	0.951825	0.991203	0.00488625	0.674702	0.456531	20		0.674702
	cg01040523	CCNA1	0.203035	0.0624604	1.22512	1.08395	1.38466	0.00115153	0.634313	0.0517154	20		0.634313
	cg06260815	CCNA1	0.224684	0.0750162	1.25193	1.08075	1.45022	0.0027432	0.646441	0.252864	3		0.646441
	cg07962128	CCNA1	0.253997	0.0821906	1.28917	1.09736	1.51451	0.00199929	0.634313	0.201169	6		0.634313
	cg16422907	CCNA1	-0.0854843	0.0244477	0.918068	0.875113	0.96313	0.000471189	0.498654	0.392647	20		0.498654
	cg17215831	CCNA1	0.115736	0.0318708	1.1227	1.05471	1.19507	0.000281872	0.437817	0.596956	20		0.437817
	cg03727968	CD247	0.0802608	0.0274015	1.08357	1.02691	1.14336	0.00339984	0.654408	0.860373	17		0.654408
	cg04387658	CD86	0.259717	0.0865782	1.29656	1.0942	1.53635	0.00270156	0.646441	0.14447	20		0.646441
	cg10327440	CDC42BPA	-0.045367	0.0105583	0.955647	0.936074	0.975629	1.73268e-05	0.294656	0.41911	20		0.294656
	cg05262634	CDCA8	0.130134	0.0408039	1.13898	1.05144	1.23381	0.00142638	0.634313	0.0659603	3		0.634313
	cg05090695	CDKN1C	-0.135014	0.0351715	0.873704	0.815503	0.936058	0.000123671	0.368273	0.162705	18		0.368273
	cg05267118	CDKN1C	-0.182576	0.0497818	0.833121	0.755672	0.918509	0.000244917	0.436286	0.0113025	14		0.436286
	cg05383783	CDKN1C	-0.17814	0.0559556	0.836825	0.749902	0.933824	0.00145459	0.634313	0.0281982	13		0.634313
	cg05559445	CDKN1C	-0.138654	0.0361861	0.870529	0.810926	0.934513	0.000127264	0.368273	0.0827442	20		0.368273
	cg06281850	CDKN1C	-0.0705389	0.0205342	0.931891	0.89513	0.970162	0.000592137	0.532527	0.0920773	20		0.532527
	cg11399776	CDKN1C	0.127466	0.0391236	1.13595	1.0521	1.22648	0.00112185	0.634313	0.104144	20		0.634313
	cg11744767	CDKN1C	-0.13829	0.0361488	0.870846	0.81128	0.934785	0.000130462	0.368273	0.127664	20		0.368273
	cg26858414	CDSN	-0.0502418	0.0178773	0.950999	0.918254	0.984913	0.00494856	0.67641	0.596109	20		0.67641
	cg08354681	CDYL	-0.0674001	0.0231249	0.934821	0.893396	0.978167	0.00356131	0.654408	0.593138	20		0.654408
	cg27163936	CDYL	-0.221273	0.0770697	0.801498	0.689127	0.932192	0.00409085	0.664013	0.915416	4		0.664013
	cg01474544	CDYL	-0.0901907	0.0290817	0.913757	0.863129	0.967354	0.00192681	0.634313	0.655321	20		0.634313
	cg06060835	CFB	-0.178707	0.0628132	0.836351	0.739471	0.945924	0.0044404	0.665371	0.816989	20		0.665371
	cg07066326	CHID1	-0.206297	0.0714367	0.813591	0.707291	0.935868	0.00387908	0.655023	0.126927	9		0.655023
	cg26347170	CHMP4B	-0.195428	0.056342	0.822483	0.736491	0.918514	0.000523169	0.498654	0.402731	17		0.498654
	cg06992324	CLASP1	0.200859	0.0640744	1.22245	1.07818	1.38603	0.00171985	0.634313	0.701284	15		0.634313
	cg12968413	CLASP1	-0.129375	0.0386983	0.878644	0.814465	0.947881	0.000828264	0.598718	0.301181	20		0.598718
	cg12257344	CLIC1	-0.0916104	0.0289376	0.912461	0.862148	0.965709	0.00154659	0.634313	0.999761	20		0.634313
	cg13026137	CLIC1	-0.117143	0.0403802	0.889458	0.821775	0.962715	0.00371962	0.654408	0.999394	20		0.654408
	cg18909389	CLIC1	-0.0836552	0.0268727	0.919748	0.872558	0.96949	0.00185184	0.634313	0.998185	20		0.634313
	cg21769117	CLIC1	-0.122465	0.0389875	0.884737	0.819648	0.954995	0.00168286	0.634313	0.998104	20		0.634313
	cg23065732	CLIC1	-0.228716	0.0806148	0.795554	0.679281	0.931731	0.00455187	0.667446	0.997278	17		0.667446
	cg24208375	CLIC1	-0.220277	0.0782597	0.802297	0.688207	0.9353	0.00488234	0.674702	0.996887	20		0.674702
	cg00657529	CLIC1	-0.0925237	0.02923	0.911628	0.860868	0.965381	0.00154885	0.634313	0.999882	20		0.634313
	cg04387059	CLIC1	-0.139174	0.046169	0.870077	0.7948	0.952483	0.00257448	0.646441	0.991365	20		0.646441
	cg11093373	CLIC1	-0.156157	0.0503606	0.855425	0.775022	0.944169	0.00193012	0.634313	0.942304	20		0.634313
	cg01045132	CNN1	0.107184	0.030751	1.11314	1.04803	1.18229	0.000491159	0.498654	0.0341008	20		0.498654
	cg08396481	CNOT4	-0.169893	0.0522504	0.843755	0.761623	0.934744	0.00114788	0.634313	0.0236839	9		0.634313
	cg09776463	CNTNAP1	0.100759	0.0348501	1.10601	1.03299	1.1842	0.00383753	0.654408	0.134984	20		0.654408
	cg13889467	COL5A1	0.0352423	0.0122122	1.03587	1.01137	1.06096	0.00390384	0.655023	0.575971	20		0.655023
	cg12733396	COL9A2	-0.0470789	0.0164395	0.954012	0.923762	0.985252	0.00418625	0.664551	0.48754	20		0.664551
	cg23847109	COL9A2	-0.0802375	0.0284191	0.922897	0.872896	0.975762	0.00475222	0.674702	0.425922	18		0.674702
	cg27005118	COX10	-0.0370715	0.0129742	0.963607	0.939412	0.988425	0.00427225	0.66519	0.453212	20		0.66519
	cg22911054	CPT1A	-0.0981108	0.0327177	0.906548	0.850239	0.966587	0.00271125	0.646441	0.114852	20		0.646441
	cg23185751	CRHR2	-0.159645	0.0523752	0.852446	0.76928	0.944604	0.00230299	0.646441	0.406673	20		0.646441
	cg22021934	CRK	0.207633	0.0706402	1.23076	1.07163	1.41353	0.00328954	0.654065	0.503797	8		0.654065
	cg23817343	CSNK2B	-0.346018	0.107451	0.7075	0.573142	0.873354	0.00128081	0.634313	0.0644798	4		0.634313
	cg02732509	CTDSP2	-0.0952744	0.0291113	0.909123	0.858703	0.962505	0.00106504	0.63355	0.167838	20		0.63355
	cg23105471	CTDSP2	-0.0978066	0.0299174	0.906824	0.855179	0.961589	0.00107846	0.634313	0.116276	20		0.634313
	cg12902896	CTDSPL	-0.193392	0.0627156	0.824159	0.72883	0.931956	0.00204494	0.634313	0.0687518	13		0.634313
	cg08500346	CTSH	-0.175606	0.0547388	0.838948	0.7536	0.933963	0.00133624	0.634313	0.0380028	20		0.634313
	cg15600935	CUX1	-0.260426	0.0788842	0.770723	0.660315	0.899593	0.000962155	0.613754	0.03623	7		0.613754
	cg04891577	CYFIP1	-0.101417	0.0352012	0.903556	0.843318	0.968097	0.00396327	0.655023	0.256078	20		0.655023
	cg04771084	CYP21A2	-0.0470005	0.0151936	0.954087	0.926094	0.982926	0.00197846	0.634313	0.983504	20		0.634313
	cg08557799	CYP21A2	0.220868	0.0756198	1.24716	1.07536	1.44641	0.00349161	0.654408	0.993796	20		0.654408
	cg19571004	CYP2E1	-0.204457	0.0674551	0.81509	0.714145	0.930303	0.00243739	0.646441	0.492198	5		0.646441
	cg18650307	DCAF16	-0.23198	0.0811036	0.792962	0.676419	0.929585	0.00423246	0.66519	0.011247	20		0.66519
	cg17470143	DCLK1	-0.139052	0.0443304	0.870183	0.797766	0.949173	0.00170845	0.634313	0.052471	20		0.634313
	cg09684381	DDAH2	-0.121741	0.0416903	0.885378	0.815908	0.960763	0.00349879	0.654408	0.447384	20		0.654408
	cg10709727	DDAH2	0.0423845	0.0129201	1.0433	1.01721	1.07005	0.00103622	0.63355	0.23791	20		0.63355
	cg15264752	DDAH2	-0.107057	0.0365738	0.898474	0.836322	0.965246	0.00342075	0.654408	0.850696	20		0.654408
	cg24108149	DDAH2	-0.135031	0.0398774	0.873689	0.808002	0.944716	0.000708788	0.581025	0.0560298	20		0.581025
	cg26146308	DDR1	0.0700635	0.0241148	1.07258	1.02306	1.12449	0.00366769	0.654408	0.946618	20		0.654408
	cg16357179	DKFZp434L192	-0.104923	0.0372377	0.900394	0.837019	0.968567	0.00483758	0.674702	0.421121	20		0.674702
	cg15406319	DNAJC7	0.0524613	0.0151404	1.05386	1.02305	1.0856	0.000530275	0.498654	0.318647	20		0.498654
	cg07424927	DNAJC8	-0.0609891	0.0198017	0.940833	0.905018	0.978066	0.00207005	0.634313	0.511616	20		0.634313
	cg19935065	DNTT	-0.13042	0.0387579	0.877727	0.813519	0.947002	0.000765457	0.591809	0.025394	20		0.591809
	cg20728490	DNTT	-0.0820914	0.02439	0.921188	0.878187	0.966294	0.000763261	0.591809	0.157232	20		0.591809
	cg24949488	DNTT	-0.235654	0.0676438	0.790054	0.691954	0.902062	0.000494433	0.498654	0.0124254	12		0.498654
	cg19478280	DOPEY2	-0.0480619	0.0141478	0.953075	0.927009	0.979873	0.000680962	0.569499	0.126082	12		0.569499
	cg06382930	DPF2	0.242281	0.0670758	1.27415	1.11719	1.45317	0.000303782	0.437817	0.061255	15		0.437817
	cg09435415	DPYS	-0.240465	0.0743132	0.786262	0.67969	0.909545	0.00121289	0.634313	0.0118276	20		0.634313
	cg04956254	DUSP14	0.0989738	0.031495	1.10404	1.03795	1.17434	0.00167497	0.634313	0.298623	20		0.634313
	cg06716730	DUSP14	-0.0364281	0.0110809	0.964227	0.943512	0.985398	0.00101097	0.628507	0.809132	20		0.628507
	cg09234474	DUSP14	-0.0985362	0.0313018	0.906163	0.852239	0.963498	0.00164425	0.634313	0.4369	20		0.634313
	cg12882572	DUSP14	-0.10246	0.0326214	0.902614	0.846709	0.96221	0.00168431	0.634313	0.0909714	20		0.634313
	cg15753916	DUSP14	0.106104	0.0339105	1.11194	1.04044	1.18835	0.00175441	0.634313	0.506599	20		0.634313
	cg06411551	DYDC1	0.0949023	0.0333226	1.09955	1.03003	1.17376	0.00439973	0.665371	0.177309	20		0.665371
	cg05364829	ECE1	0.168108	0.0558144	1.18306	1.06047	1.31983	0.00259601	0.646441	0.516327	7		0.646441
	cg07487572	ENPP6	-0.134075	0.0440134	0.874524	0.802245	0.953316	0.00231733	0.646441	0.0743244	16		0.646441
	cg05249479	EVL	0.182152	0.0467792	1.1998	1.09468	1.315	9.86577e-05	0.368273	0.0738945	17		0.368273
	cg01404067	FAM118A	-0.212536	0.0710717	0.808531	0.703395	0.929382	0.0027857	0.649353	0.0671483	20		0.649353
	cg05033341	FAM83F	0.101443	0.0354979	1.10677	1.03238	1.18651	0.00426695	0.66519	0.893313	20		0.66519
	cg19761679	FBXL13	0.222259	0.0701228	1.24889	1.08852	1.4329	0.0015267	0.634313	0.0317351	13		0.634313
	cg19290902	FBXL4	0.188498	0.0642394	1.20743	1.06459	1.36945	0.00334301	0.654143	0.653873	17		0.654143
	cg10462356	FBXO21	-0.135224	0.0457939	0.87352	0.798532	0.95555	0.00314812	0.654065	0.220139	6		0.654065
	cg00410034	FBXO7	-0.094777	0.0215488	0.909576	0.871959	0.948815	1.09132e-05	0.252726	0.852028	20		0.252726
	cg07911523	FBXO7	0.240437	0.0741348	1.2718	1.0998	1.4707	0.00118181	0.634313	0.45462	7		0.634313
	cg21023126	FBXO7	-0.0932095	0.0211474	0.911003	0.874014	0.949556	1.04519e-05	0.252726	0.582315	20		0.252726
	cg25203245	FLJ32810	0.0671519	0.0201611	1.06946	1.02802	1.11256	0.00086606	0.601582	0.0198291	20		0.601582
	cg12194336	FLNB	0.165588	0.0573381	1.18009	1.05465	1.32045	0.00387798	0.655023	0.497641	9		0.655023
	cg12867320	GABBR1	0.227293	0.0807609	1.2552	1.07144	1.47047	0.00488696	0.674702	0.32613	5		0.674702
	cg23557746	GBF1	-0.240932	0.0710706	0.785895	0.683704	0.90336	0.000698824	0.577971	0.0134299	9		0.577971
	cg22657492	GFRA3	-0.10436	0.0343711	0.900901	0.842209	0.963683	0.00239517	0.646441	0.062536	20		0.646441
	cg04205715	GJA4	-0.0847282	0.0227235	0.918762	0.87874	0.960607	0.000192496	0.401643	0.830022	20		0.401643
	cg07594531	GJB4	-0.147887	0.0420548	0.862529	0.794284	0.936637	0.000437229	0.498654	0.238763	19		0.498654
	cg05568941	GJD3	-0.10466	0.0346531	0.900631	0.841491	0.963927	0.00252597	0.646441	0.874786	5		0.646441
	cg05930207	GJD3	-0.0954415	0.0316341	0.908972	0.854324	0.967114	0.0025525	0.646441	0.949446	7		0.646441
	cg06565253	GJD3	-0.115306	0.0387069	0.891093	0.825991	0.961327	0.00289237	0.654065	0.89836	7		0.654065
	cg13850654	GOLM1	0.134936	0.0438098	1.14446	1.05029	1.24708	0.00206969	0.634313	0.900958	20		0.634313
	cg05843788	GPRC5C	-0.0553175	0.0166279	0.946185	0.915845	0.977529	0.000878517	0.6028	0.813583	20		0.6028
	cg08487100	GPRC5C	0.159635	0.0516337	1.17308	1.06017	1.29802	0.00199023	0.634313	0.380976	20		0.634313
	cg16987606	GPRC5C	0.243872	0.0758533	1.27618	1.09988	1.48074	0.00130423	0.634313	0.937001	14		0.634313
	cg25928447	GPRC5C	0.152649	0.0516975	1.16492	1.05266	1.28914	0.00314964	0.654065	0.652482	20		0.654065
	cg05621596	GRAMD4	-0.0483803	0.0171157	0.952771	0.921339	0.985276	0.00470352	0.671327	0.731887	20		0.671327
	cg23985818	GRID2	-0.0389464	0.011602	0.961802	0.940178	0.983924	0.000788324	0.593323	0.43943	20		0.593323
	cg00180806	GRK1	-0.0932591	0.0326133	0.910957	0.854549	0.971089	0.00424248	0.66519	0.808713	20		0.66519
	cg00367424	HCCA2	-0.249676	0.0878765	0.779053	0.65579	0.925484	0.00449418	0.665371	0.154956	7		0.665371
	cg13525397	HCG22	0.11497	0.0399258	1.12184	1.0374	1.21316	0.00398202	0.656331	0.32862	20		0.656331
	cg16690356	HCG9	-0.042291	0.0141104	0.958591	0.932443	0.985472	0.00272516	0.646441	0.319696	16		0.646441
	cg10046620	HIST1H2AI	0.0683598	0.0220885	1.07075	1.02538	1.11813	0.00196932	0.634313	0.396621	20		0.634313
	cg12315302	HIST1H4D	0.106642	0.0336228	1.11254	1.04158	1.18832	0.00151546	0.634313	0.290244	20		0.634313
	cg21438527	HIST1H4D	0.0332471	0.0103559	1.03381	1.01303	1.055	0.00132519	0.634313	0.693613	20		0.634313
	cg10247864	HIST2H2BF	-0.0853161	0.0284238	0.918222	0.868466	0.970828	0.00268588	0.646441	0.0123013	8		0.646441
	cg18785140	HLA-DQA2	-0.207906	0.0706401	0.812283	0.707257	0.932905	0.00324866	0.654065	0.97797	20		0.654065
	cg03796735	HLA-DQB1	0.0528965	0.0184581	1.05432	1.01686	1.09316	0.0041602	0.664551	0.729862	20		0.664551
	cg06255955	HLA-DQB1	0.0972351	0.0306492	1.10212	1.03786	1.17036	0.00151125	0.634313	0.254223	20		0.634313
	cg21588215	HLA-DQB1	0.066511	0.0201075	1.06877	1.02747	1.11173	0.000940421	0.607269	0.223644	20		0.607269
	cg23336481	HLA-DQB1	0.0574071	0.017322	1.05909	1.02373	1.09566	0.000919372	0.607269	0.488558	20		0.607269
	cg08882389	HLA-DRA	-0.126623	0.0421278	0.881066	0.811238	0.956904	0.00264981	0.646441	0.756878	20		0.646441
	cg25645491	HLA-DRA	0.0728741	0.0247446	1.0756	1.02467	1.12905	0.00322897	0.654065	0.74949	20		0.654065
	cg15011943	HLA-DRB5	-0.0633264	0.0221842	0.938637	0.898699	0.98035	0.00430951	0.665371	0.226684	20		0.665371
	cg06316104	HLA-G	-0.0548482	0.0173983	0.946629	0.914892	0.979466	0.00161877	0.634313	0.35294	20		0.634313
	cg04211303	HLA-J	-0.199429	0.0699302	0.819198	0.714271	0.939539	0.0043468	0.665371	0.175163	11		0.665371
	cg19448822	HLA-J	0.164009	0.0563546	1.17822	1.05501	1.31583	0.00361082	0.654408	0.101769	14		0.654408
	cg00303876	HNRNPAB	0.128551	0.0399584	1.13718	1.05152	1.22982	0.00129478	0.634313	0.194679	20		0.634313
	cg21890667	HORMAD2	-0.173503	0.053636	0.840715	0.75682	0.933909	0.0012172	0.634313	0.0329097	17		0.634313
	cg12305431	HOXA3	0.17914	0.0621489	1.19619	1.059	1.35114	0.00394617	0.655023	0.160258	15		0.655023
	cg24469729	HOXA3	0.0858421	0.028897	1.08963	1.02963	1.15313	0.00297197	0.654065	0.371474	20		0.654065
	cg04321618	HOXA4	0.0859646	0.0305439	1.08977	1.02644	1.157	0.00488599	0.674702	0.115978	20		0.674702
	cg07317062	HOXA4	0.0928856	0.0324011	1.09734	1.02982	1.16928	0.00414725	0.664551	0.155406	20		0.664551
	cg14359292	HOXA4	0.081173	0.0288136	1.08456	1.02501	1.14757	0.00484477	0.674702	0.240418	20		0.674702
	cg16880946	HOXA6	-0.0522721	0.0168784	0.949071	0.918187	0.980993	0.00195499	0.634313	0.529768	20		0.634313
	cg06911354	HOXA7	-0.133607	0.0443476	0.874934	0.802095	0.954387	0.00258911	0.646441	0.0700576	20		0.646441
	cg18814314	HSF1	-0.0411137	0.0141173	0.95972	0.933529	0.986646	0.00358794	0.654408	0.15965	20		0.654408
	cg04835051	HSPA1B	0.232705	0.0786072	1.26201	1.08181	1.47223	0.00307285	0.654065	0.86762	20		0.654065
	cg16372051	HSPA1B	0.177694	0.0590105	1.19446	1.064	1.34092	0.00260194	0.646441	0.0585323	20		0.646441
	cg15665090	HSPA1L	-0.234117	0.0707088	0.791269	0.688868	0.908893	0.000929617	0.607269	0.38918	11		0.607269
	cg06046490	IFITM3	-0.0673284	0.0228212	0.934888	0.893992	0.977655	0.00317513	0.654065	0.165559	12		0.654065
	cg08596817	IFITM3	-0.0833194	0.0263862	0.920057	0.873684	0.968892	0.00159028	0.634313	0.179254	11		0.634313
	cg20008734	IFITM3	-0.0620541	0.019453	0.939832	0.904673	0.976358	0.001423	0.634313	0.246813	12		0.634313
	cg01744354	IFT172	-0.162011	0.0483838	0.850432	0.773489	0.935028	0.00081261	0.593323	0.564968	20		0.593323
	cg20273122	IGHMBP2	0.132512	0.0339046	1.14169	1.06829	1.22014	9.2914e-05	0.368273	0.877273	20		0.368273
	cg03268737	IPO7	0.113552	0.0366384	1.12025	1.04262	1.20366	0.00194005	0.634313	0.724548	20		0.634313
	cg27246280	IPO7	0.0898821	0.0292897	1.09405	1.03301	1.15869	0.00214976	0.634313	0.79734	20		0.634313
	cg00167076	IQSEC1	0.187548	0.0542856	1.20629	1.08453	1.34171	0.000550637	0.505011	0.402997	10		0.505011
	cg18644782	IQSEC1	-0.143199	0.0432446	0.866582	0.796157	0.943235	0.000928388	0.607269	0.575456	19		0.607269
	cg19186614	IQSEC3	-0.0742489	0.0241376	0.928441	0.885539	0.97342	0.00209753	0.634313	0.548991	20		0.634313
	cg13130319	ISM2	0.187639	0.064096	1.2064	1.06397	1.36789	0.00341742	0.654408	0.192259	8		0.654408
	cg10503610	KCNN3	0.0852629	0.0275494	1.089	1.03176	1.14942	0.0019687	0.634313	0.040444	17		0.634313
	cg18315680	KCNN3	0.0772386	0.0248456	1.0803	1.02895	1.13421	0.00187886	0.634313	0.0770132	18		0.634313
	cg18009322	KIF25	0.158602	0.0517675	1.17187	1.0588	1.29702	0.00218586	0.640756	0.942775	9		0.640756
	cg07318398	KLHL10	-0.078327	0.0198337	0.924662	0.889406	0.961315	7.84167e-05	0.363191	0.263531	20		0.363191
	cg12107626	KLHL10	0.253821	0.0697949	1.28894	1.12415	1.4779	0.000276188	0.437817	0.0570364	8		0.437817
	cg02592271	KRTCAP3	0.0435139	0.0138976	1.04447	1.01641	1.07332	0.00174192	0.634313	0.413126	20		0.634313
	cg11618577	KRTCAP3	0.0458732	0.0146327	1.04694	1.01734	1.0774	0.00171868	0.634313	0.339916	20		0.634313
	cg12648201	KRTCAP3	0.044761	0.0141549	1.04578	1.01716	1.0752	0.00156569	0.634313	0.235702	20		0.634313
	cg17158414	KRTCAP3	0.0449724	0.0143424	1.046	1.017	1.07582	0.00171483	0.634313	0.132459	20		0.634313
	cg20102877	KRTCAP3	0.0476257	0.0149524	1.04878	1.01849	1.07997	0.0014468	0.634313	0.666212	20		0.634313
	cg21248554	KRTCAP3	0.0446267	0.0142305	1.04564	1.01688	1.07521	0.00171279	0.634313	0.406995	20		0.634313
	cg24768116	KRTCAP3	0.0466774	0.0149227	1.04778	1.01758	1.07888	0.00176029	0.634313	0.118488	20		0.634313
	cg26034919	KRTCAP3	0.0650522	0.0205007	1.06721	1.02518	1.11097	0.0015078	0.634313	0.412641	20		0.634313
	cg04845466	KRTCAP3	0.0451448	0.0142111	1.04618	1.01744	1.07573	0.0014895	0.634313	0.177927	20		0.634313
	cg18428193	KRTCAP3	0.0448226	0.0142938	1.04584	1.01695	1.07556	0.00171378	0.634313	0.289603	20		0.634313
	cg25344623	LCT	-0.219931	0.0715958	0.802574	0.697496	0.923483	0.00212741	0.634313	0.0128611	20		0.634313
	cg04316941	LGR6	-0.102223	0.0362237	0.902828	0.840951	0.969258	0.0047725	0.674702	0.0261909	20		0.674702
	cg20163796	LGR6	0.154125	0.0408222	1.16664	1.07693	1.26382	0.000159665	0.392837	0.443779	20		0.392837
	cg18281939	LHFPL2	0.152471	0.0437737	1.16471	1.06895	1.26905	0.000495541	0.498654	0.807418	20		0.498654
	cg21902325	LHFPL2	-0.0463764	0.0159316	0.954683	0.925332	0.984964	0.00360318	0.654408	0.504429	20		0.654408
	cg13640690	LOC100129066	-0.059149	0.0191315	0.942566	0.907877	0.978581	0.00199007	0.634313	0.786847	20		0.634313
	cg06664930	LOC100270746	-0.137836	0.0394851	0.871242	0.806359	0.941345	0.000481495	0.498654	0.128559	20		0.498654
	cg06781135	LOC100270746	-0.134941	0.0396268	0.873767	0.808472	0.944337	0.000660934	0.566879	0.233415	20		0.566879
	cg10547057	LOC100270746	-0.0695662	0.019275	0.932798	0.898216	0.968713	0.00030722	0.437817	0.101115	20		0.437817
	cg18278486	LOC100270746	-0.0556388	0.0153381	0.945881	0.917868	0.974748	0.000286187	0.437817	0.102394	20		0.437817
	cg08495239	LOC619207	-0.0883481	0.0309426	0.915442	0.861573	0.97268	0.00430063	0.665371	0.105053	18		0.665371
	cg17796960	LOC619207	-0.0646926	0.0224438	0.937356	0.897015	0.97951	0.00394634	0.655023	0.116457	20		0.655023
	cg19623624	LOC619207	-0.0613617	0.0212644	0.940483	0.902091	0.980509	0.00390602	0.655023	0.232936	20		0.655023
	cg19904058	LOC619207	-0.0642972	0.0222989	0.937726	0.897625	0.979619	0.00393368	0.655023	0.20093	20		0.655023
	cg12895546	LRP5	-0.111012	0.0387808	0.894928	0.829425	0.965604	0.00420243	0.664551	0.997289	20		0.664551
	cg14725082	LRRK1	-0.130265	0.0459173	0.877863	0.802308	0.960533	0.00455469	0.667446	0.821076	17		0.667446
	cg00621943	LY6G5C	-0.249616	0.0885176	0.7791	0.655006	0.926704	0.00480294	0.674702	0.131301	4		0.674702
	cg12951348	LY6G6D	0.326666	0.100848	1.38634	1.13769	1.68932	0.00119871	0.634313	0.146153	3		0.634313
	cg20255094	LY9	0.10957	0.0384444	1.1158	1.03481	1.20312	0.00437049	0.665371	0.157169	20		0.665371
	cg18301797	LYRM4	-0.16206	0.0565486	0.85039	0.761173	0.950065	0.00415896	0.664551	0.515177	16		0.664551
	cg06773488	MBP	0.131567	0.0454446	1.14061	1.04341	1.24687	0.00379038	0.654408	0.549234	18		0.654408
	cg07264025	MGAT4C	-0.053286	0.0177132	0.948109	0.915757	0.981603	0.0026275	0.646441	0.834217	20		0.646441
	cg07424377	MGAT4C	-0.0560062	0.0186262	0.945533	0.911637	0.98069	0.00263969	0.646441	0.942638	20		0.646441
	cg06317507	MGC34034	-0.193772	0.0653238	0.823846	0.724838	0.936377	0.00301369	0.654065	0.588412	10		0.654065
	cg12094174	MICB	0.0327283	0.0116292	1.03327	1.00998	1.05709	0.00488815	0.674702	0.128918	20		0.674702
	cg03331035	MIR30B	0.0881926	0.0293097	1.0922	1.03122	1.15678	0.0026212	0.646441	0.0164228	20		0.646441
	cg18991596	MKI67IP	-0.276312	0.0899244	0.758576	0.635995	0.904783	0.00212124	0.634313	0.998288	10		0.634313
	cg03291099	MLC1	-0.0775353	0.0270735	0.925394	0.877569	0.975826	0.0041849	0.664551	0.0711672	20		0.664551
	cg00433866	MOG	0.0808774	0.028752	1.08424	1.02483	1.14709	0.00490926	0.674702	0.154828	20		0.674702
	cg01558785	MOG	0.0864432	0.0307693	1.09029	1.02648	1.15807	0.00496337	0.67641	0.196139	20		0.67641
	cg05279622	MOG	0.0384925	0.0135256	1.03924	1.01205	1.06716	0.00442862	0.665371	0.387601	20		0.665371
	cg20198768	MOG	0.0584214	0.020623	1.06016	1.01816	1.10389	0.00461387	0.667446	0.279998	20		0.667446
	cg23019585	MOG	0.0475587	0.0167554	1.04871	1.01483	1.08372	0.00453394	0.66664	0.152379	20		0.66664
	cg16728846	MRGPRF	-0.297437	0.089296	0.742719	0.623468	0.884779	0.000865631	0.601582	0.725361	10		0.601582
	cg13734833	MRGPRF	-0.155967	0.0526278	0.855587	0.771732	0.948554	0.00304074	0.654065	0.654465	20		0.654065
	cg12996171	MRPL12	-0.0784577	0.0270224	0.924541	0.876848	0.974828	0.0036909	0.654408	0.143349	20		0.654408
	cg11716795	MRPL21	0.0608384	0.01436	1.06273	1.03323	1.09306	2.2686e-05	0.294656	0.654458	20		0.294656
	cg26633120	MRPS9	-0.118958	0.0409238	0.887845	0.819412	0.961994	0.00365115	0.654408	0.229786	20		0.654408
	cg18953509	MSH5	-0.210357	0.0701841	0.810295	0.706157	0.92979	0.00272453	0.646441	0.513124	20		0.646441
	cg23634079	MSH5	-0.0328766	0.0105702	0.967658	0.947817	0.987915	0.00186895	0.634313	0.999867	20		0.634313
	cg01444801	MTG1	-0.0757026	0.0223783	0.927092	0.887307	0.96866	0.000717343	0.582879	0.33161	20		0.582879
	cg19677259	MTL5	0.296133	0.0859683	1.34465	1.13614	1.59143	0.000571753	0.519236	0.711459	9		0.519236
	cg13476072	MTMR11	0.187954	0.063786	1.20678	1.06496	1.36749	0.00321251	0.654065	0.0552919	12		0.654065
	cg13849525	NANOS2	0.130993	0.045164	1.13996	1.04339	1.24547	0.00372707	0.654408	0.468451	20		0.654408
	cg06863878	NOTCH4	-0.21932	0.0755984	0.803065	0.692468	0.931325	0.00371836	0.654408	0.93404	20		0.654408
	cg12179641	NOTCH4	0.114924	0.037694	1.12179	1.0419	1.2078	0.00229698	0.646441	0.27267	20		0.646441
	cg22155039	NOTCH4	-0.250407	0.0810592	0.778484	0.664126	0.912533	0.00200703	0.634313	0.324456	14		0.634313
	cg03374559	NPLOC4	-0.164683	0.0438195	0.848163	0.778358	0.924228	0.000171127	0.401643	0.193088	20		0.401643
	cg18240062	NPLOC4	-0.169131	0.0468209	0.844398	0.770358	0.925555	0.000303508	0.437817	0.0117738	14		0.437817
	cg04307987	NQO2	-0.0361199	0.0125335	0.964525	0.941119	0.988512	0.00395315	0.655023	0.344634	20		0.655023
	cg15478930	NRBP1	-0.185681	0.0636097	0.830538	0.733186	0.940818	0.00351077	0.654408	0.288877	12		0.654408
	cg01493727	NRN1	0.172062	0.0540811	1.18775	1.06829	1.32057	0.00146482	0.634313	0.236312	12		0.634313
	cg13858611	NRN1	0.22718	0.0719702	1.25506	1.08994	1.44519	0.0015963	0.634313	0.173105	6		0.634313
	cg22710716	NT5DC2	0.0292411	0.00991929	1.02967	1.00985	1.04989	0.00319939	0.654065	0.132804	20		0.654065
	cg03480605	NUB1	-0.22441	0.0743524	0.798987	0.690637	0.924336	0.00254284	0.646441	0.182415	5		0.646441
	cg21775176	OLFML1	-0.0962226	0.0285136	0.908262	0.858894	0.960467	0.000739168	0.590257	0.949613	20		0.590257
	cg24266651	OLFML1	-0.0709976	0.0237062	0.931464	0.889175	0.975765	0.00274541	0.646441	0.560927	20		0.646441
	cg12351042	OR2B2	0.239445	0.0840249	1.27054	1.07762	1.498	0.00437626	0.665371	0.994515	17		0.665371
	cg07895657	PANX2	-0.0868765	0.0274674	0.91679	0.868739	0.967499	0.00156207	0.634313	0.213618	20		0.634313
	cg02681370	PBX2	0.172219	0.0585629	1.18794	1.05912	1.33243	0.00327412	0.654065	0.639332	20		0.654065
	cg12353636	PCDH21	0.0813103	0.026621	1.08471	1.02956	1.14281	0.00225535	0.646441	0.81315	20		0.646441
	cg16807687	PCDH21	0.0662731	0.0220791	1.06852	1.02326	1.11577	0.00268549	0.646441	0.968669	20		0.646441
	cg16592596	PDE6G	0.157896	0.033589	1.17104	1.09643	1.25073	2.59111e-06	0.120008	0.307525	20		0.120008
	cg22362389	PDE6G	0.125863	0.0333261	1.13413	1.06241	1.21068	0.000158916	0.392837	0.0718733	20		0.392837
	cg06488842	PES1	0.0708683	0.023945	1.07344	1.02422	1.12502	0.00308014	0.654065	0.111353	20		0.654065
	cg25791279	PISD	0.0751199	0.0265485	1.07801	1.02335	1.13559	0.00466158	0.667446	0.392067	20		0.667446
	cg24146288	PLA2G4E	-0.0884512	0.0313403	0.915348	0.860813	0.973338	0.00476831	0.674702	0.742232	20		0.674702
	cg22412747	PLB1	0.041664	0.0139011	1.04254	1.01452	1.07134	0.00272488	0.646441	0.0872475	20		0.646441
	cg25620797	PNPT1	-0.116832	0.0367001	0.889735	0.827982	0.956093	0.00145549	0.634313	0.597264	20		0.634313
	cg22548220	POM121L2	0.115949	0.0339686	1.12294	1.05061	1.20025	0.000641528	0.560617	0.507745	20		0.560617
	cg18170076	POMZP3	-0.163037	0.05282	0.84956	0.766007	0.942226	0.00202427	0.634313	0.024144	20		0.634313
	cg11164145	PPP1R1B	0.247032	0.0864568	1.28022	1.08067	1.51662	0.00427274	0.66519	0.0796409	20		0.66519
	cg25426302	PPT2	-0.141725	0.0489889	0.86786	0.788405	0.955322	0.00381571	0.654408	0.902023	20		0.654408
	cg15853814	PQLC1	-0.279053	0.0931975	0.7565	0.630199	0.908114	0.00275156	0.646441	0.014046	4		0.646441
	cg01588379	PRKAG2	0.0763208	0.0249927	1.07931	1.02771	1.1335	0.00226016	0.646441	0.543214	10		0.646441
	cg23351327	PRKAG2	0.117488	0.0410914	1.12467	1.03764	1.219	0.00424742	0.66519	0.919155	7		0.66519
	cg07132038	PRKAG2	-0.110604	0.0368391	0.895293	0.832928	0.962329	0.00267892	0.646441	0.0776093	9		0.646441
	cg05767720	PRRT1	-0.202313	0.0681196	0.816839	0.714746	0.933515	0.00297834	0.654065	0.0720581	20		0.654065
	cg17658733	PRSS16	0.253901	0.0794329	1.28904	1.1032	1.5062	0.00139141	0.634313	0.914083	20		0.634313
	cg12996417	PRSS48	-0.158866	0.0537774	0.853111	0.767766	0.947942	0.00313531	0.654065	0.369073	13		0.654065
	cg21462596	PRTN3	0.20138	0.0590881	1.22309	1.08933	1.37327	0.000654113	0.566272	0.318263	5		0.566272
	cg18696632	PSMB8	0.0283404	0.00979214	1.02875	1.00919	1.04868	0.0038013	0.654408	0.501177	20		0.654408
	cg10817441	PSMB9	-0.243503	0.0854248	0.783877	0.66303	0.926751	0.00436518	0.665371	0.0113827	13		0.665371
	cg01380922	PSMD6	0.2727	0.080777	1.31351	1.12117	1.53883	0.000735594	0.590257	0.0936842	20		0.590257
	cg15316508	PSMD6	0.13296	0.0472612	1.1422	1.04115	1.25306	0.00490365	0.674702	0.893162	20		0.674702
	cg27418402	PSMD6	0.243078	0.0808665	1.27517	1.08826	1.49418	0.00264777	0.646441	0.320875	20		0.646441
	cg06051912	PVRL1	-0.0974632	0.0314359	0.907136	0.85293	0.964786	0.00193271	0.634313	0.539092	3		0.634313
	cg04340651	RGMA	0.184996	0.0624561	1.20321	1.06458	1.3599	0.0030563	0.654065	0.0404386	4		0.654065
	cg08119553	RGMA	0.181837	0.0613289	1.19942	1.06357	1.35262	0.00302736	0.654065	0.0780477	4		0.654065
	cg11195298	RGMA	0.209696	0.0720606	1.2333	1.07085	1.42039	0.00361436	0.654408	0.172884	9		0.654408
	cg13455960	RGMA	0.247547	0.0855475	1.28088	1.08315	1.5147	0.00380763	0.654408	0.0747059	5		0.654408
	cg17896927	RGMA	0.0878506	0.0306946	1.09182	1.02808	1.15953	0.00420866	0.664551	0.201221	11		0.664551
	cg23013968	RGMA	0.192157	0.0586246	1.21186	1.08032	1.35942	0.00104641	0.63355	0.346247	7		0.63355
	cg23754924	RGMA	0.119589	0.0401164	1.12703	1.04181	1.21923	0.0028726	0.654065	0.0720229	5		0.654065
	cg25994931	RGMA	0.0664791	0.022223	1.06874	1.02319	1.11632	0.00277656	0.649353	0.171731	11		0.649353
	cg08766812	RGMA	-0.164701	0.0554765	0.848147	0.760762	0.94557	0.00298924	0.654065	0.0808972	5		0.654065
	cg04612959	SDK1	0.0513736	0.0161349	1.05272	1.01995	1.08654	0.00145255	0.634313	0.0466026	20		0.634313
	cg14017689	SDK1	-0.0417014	0.0124805	0.959156	0.935978	0.982908	0.000833788	0.598718	0.116783	19		0.598718
	cg27381557	SDK1	-0.134462	0.0473135	0.874186	0.796764	0.959131	0.00448405	0.665371	0.633642	20		0.665371
	cg21353232	SEZ6L	-0.210704	0.072467	0.810014	0.70276	0.933636	0.00364231	0.654408	0.0125125	9		0.654408
	cg13561028	SFTA2	-0.0366335	0.0125334	0.964029	0.940636	0.988004	0.00346812	0.654408	0.587618	20		0.654408
	cg11344533	SIK2	0.0625348	0.0209574	1.06453	1.02169	1.10917	0.00284592	0.654065	0.923911	20		0.654065
	cg11591485	SLC12A8	0.290137	0.102436	1.33661	1.09348	1.6338	0.00462029	0.667446	0.622847	3		0.667446
	cg20610511	SLC14A1	0.188721	0.0641286	1.2077	1.06506	1.36946	0.00325197	0.654065	0.197749	5		0.654065
	cg25288897	SLC26A5	-0.21026	0.0695588	0.810374	0.707091	0.928742	0.0025048	0.646441	0.240597	14		0.646441
	cg09298971	SLC44A4	0.10428	0.0287632	1.10991	1.04907	1.17428	0.000288428	0.437817	0.858515	20		0.437817
	cg12661092	SLIT1	0.126925	0.0366737	1.13533	1.05659	1.21994	0.000538323	0.498654	0.183736	20		0.498654
	cg06672696	SLMAP	-0.225327	0.078566	0.798255	0.684329	0.931147	0.00413074	0.664551	0.90424	15		0.664551
	cg01624571	SMAD3	-0.19508	0.0585505	0.822769	0.733565	0.92282	0.000862786	0.601582	0.769792	5		0.601582
	cg03480935	SMAD3	-0.088193	0.0245793	0.915584	0.872521	0.960773	0.000333095	0.453749	0.451701	20		0.453749
	cg07882838	SMAD3	0.0345509	0.00964356	1.03515	1.01577	1.05491	0.000339937	0.456358	0.201104	20		0.456358
	cg10780949	SMAD3	-0.195081	0.05806	0.822768	0.73427	0.921932	0.000779444	0.591809	0.8078	5		0.591809
	cg01099024	SMOC1	-0.104705	0.0337296	0.90059	0.842977	0.96214	0.0019077	0.634313	0.115252	20		0.634313
	cg01531198	SMOC1	-0.075994	0.0211777	0.926822	0.889138	0.966102	0.000332714	0.453749	0.143101	20		0.453749
	cg04913114	SMOC1	-0.317109	0.0946465	0.728251	0.604946	0.87669	0.000806782	0.593323	0.709693	8		0.593323
	cg10077401	SMOC1	-0.257985	0.0770526	0.772607	0.664309	0.89856	0.000813465	0.593323	0.17247	5		0.593323
	cg13023701	SMOC1	-0.128261	0.0312922	0.879624	0.827295	0.935262	4.15276e-05	0.294656	0.611529	20		0.294656
	cg18950693	SMOC1	-0.188022	0.0479423	0.828596	0.754282	0.910233	8.78719e-05	0.368273	0.523161	17		0.368273
	cg19741688	SMOC1	-0.223386	0.0642312	0.799806	0.705196	0.907109	0.000505461	0.498654	0.44333	15		0.498654
	cg05472059	SNTG2	0.303376	0.0822268	1.35442	1.15282	1.59128	0.000224693	0.421034	0.180368	3		0.421034
	cg05696406	SNX17	-0.1165	0.0367384	0.89003	0.828194	0.956483	0.00151884	0.634313	0.317527	20		0.634313
	cg15646011	SOHLH2	-0.226394	0.0771351	0.797404	0.685519	0.927549	0.00333512	0.654143	0.07227	9		0.654143
	cg24330522	SOHLH2	-0.12295	0.0385454	0.884308	0.819961	0.953705	0.00142401	0.634313	0.080882	20		0.634313
	cg25414209	SOHLH2	-0.0656217	0.020054	0.936485	0.90039	0.974027	0.00106696	0.63355	0.201638	20		0.63355
	cg09704415	SPATA6	0.10154	0.0350995	1.10687	1.03329	1.1857	0.00381693	0.654408	0.588747	20		0.654408
	cg13688202	SPTB	0.0453242	0.0150189	1.04637	1.01601	1.07763	0.002546	0.646441	0.409632	20		0.646441
	cg06959773	SRCRB4D	-0.0665037	0.0177251	0.935659	0.903712	0.968737	0.000175465	0.401643	0.210273	20		0.401643
	cg20069688	STK19	-0.137	0.0439063	0.87197	0.80007	0.950332	0.00180683	0.634313	0.972654	20		0.634313
	cg12149319	STK19	-0.198005	0.0656209	0.820366	0.721356	0.932965	0.00254943	0.646441	0.315992	20		0.646441
	cg04282912	SYMPK	-0.0443904	0.0153138	0.95658	0.928295	0.985727	0.00374698	0.654408	0.651124	20		0.654408
	cg04852339	TANC1	0.10358	0.0338598	1.10913	1.03792	1.18524	0.00222009	0.646441	0.809214	20		0.646441
	cg05712725	TANC1	0.207795	0.0712804	1.23096	1.07046	1.41553	0.00355484	0.654408	0.512173	19		0.654408
	cg10560420	TANC1	0.126993	0.0443132	1.13541	1.04096	1.23843	0.00415948	0.664551	0.718758	20		0.664551
	cg21216100	TANC1	0.102747	0.035209	1.10821	1.03431	1.18739	0.00352049	0.654408	0.711534	20		0.654408
	cg16894138	TKT	-0.0664938	0.0224609	0.935669	0.895371	0.97778	0.00307213	0.654065	0.786991	20		0.654065
	cg04801704	TLL2	0.156265	0.0501183	1.16914	1.05975	1.28981	0.00182129	0.634313	0.40733	13		0.634313
	cg23303108	TNFRSF10A	-0.0904805	0.0269266	0.913492	0.866532	0.962998	0.00077868	0.591809	0.624623	20		0.591809
	cg23882019	TNFRSF10A	-0.0638493	0.0196205	0.938146	0.902754	0.974927	0.00113707	0.634313	0.434507	20		0.634313
	cg24278165	TNFRSF10A	-0.116354	0.0350545	0.89016	0.831054	0.95347	0.000902699	0.607269	0.76408	20		0.607269
	cg26530341	TNFRSF10A	-0.0894721	0.0266124	0.914414	0.86794	0.963376	0.000773675	0.591809	0.524229	20		0.591809
	cg15595918	TNXB	-0.286553	0.100008	0.750847	0.617196	0.91344	0.00416604	0.664551	0.450424	7		0.664551
	cg00355613	TNXB	-0.115665	0.0367471	0.890774	0.828872	0.957298	0.00164621	0.634313	0.929555	20		0.634313
	cg02272968	TNXB	-0.190302	0.0625794	0.826709	0.731281	0.934591	0.00235816	0.646441	0.97948	20		0.646441
	cg02628680	TNXB	-0.19738	0.0653391	0.820879	0.722206	0.933032	0.00252066	0.646441	0.232663	20		0.646441
	cg04037640	TNXB	-0.166702	0.057175	0.846452	0.756718	0.946827	0.00354947	0.654408	0.956031	20		0.654408
	cg04147642	TNXB	-0.221088	0.0761002	0.801646	0.690566	0.930595	0.00366997	0.654408	0.027297	20		0.654408
	cg05298224	TNXB	-0.0974399	0.0308183	0.907157	0.853983	0.963641	0.00156821	0.634313	0.987879	20		0.634313
	cg05473289	TNXB	-0.107727	0.0370189	0.897873	0.835033	0.965441	0.00361355	0.654408	0.993678	20		0.654408
	cg07518714	TNXB	-0.110117	0.0378522	0.895729	0.83168	0.964711	0.00362426	0.654408	0.967051	20		0.654408
	cg08661360	TNXB	-0.099924	0.0353031	0.904906	0.844409	0.969737	0.00464806	0.667446	0.714388	20		0.667446
	cg11493661	TNXB	-0.127011	0.0448454	0.880724	0.806616	0.961641	0.00462291	0.667446	0.892257	20		0.667446
	cg18102337	TNXB	-0.0919983	0.0300195	0.912107	0.859988	0.967384	0.0021795	0.640756	0.954559	20		0.640756
	cg21042276	TNXB	-0.0580714	0.0191804	0.943583	0.908768	0.97973	0.00246463	0.646441	0.679751	20		0.646441
	cg21289669	TNXB	-0.113812	0.0391927	0.892426	0.826439	0.963682	0.00368523	0.654408	0.988482	20		0.654408
	cg21642103	TNXB	-0.138095	0.0442451	0.871016	0.798664	0.949923	0.00180162	0.634313	0.956309	20		0.634313
	cg25393613	TNXB	-0.189802	0.0664446	0.827123	0.726125	0.942169	0.00428272	0.665371	0.244082	20		0.665371
	cg24216893	TPO	-0.132959	0.0440713	0.875501	0.80305	0.954489	0.00255376	0.646441	0.0429503	20		0.646441
	cg03270340	TRIM27	-0.0505397	0.0170714	0.950716	0.919432	0.983065	0.00307156	0.654065	0.904767	20		0.654065
	cg09855662	TRIM27	-0.181822	0.0600292	0.83375	0.741204	0.93785	0.00245445	0.646441	0.360645	20		0.646441
	cg23756442	TRIM27	-0.136924	0.0449209	0.872036	0.798541	0.952296	0.00230288	0.646441	0.690168	20		0.646441
	cg27120125	TRIM27	-0.229891	0.0817033	0.79462	0.677037	0.932625	0.00489705	0.674702	0.944763	11		0.674702
	cg03403996	TRIM31	-0.0490026	0.0163648	0.952179	0.922122	0.983215	0.00275	0.646441	0.314781	15		0.646441
	cg04073296	TRIM31	0.147129	0.0504816	1.1585	1.04936	1.27899	0.00356247	0.654408	0.321911	10		0.654408
	cg04176169	TRIM31	0.119173	0.040603	1.12656	1.04039	1.21988	0.00333449	0.654143	0.360827	16		0.654143
	cg25721950	TRIM31	0.101502	0.0343049	1.10683	1.03486	1.18381	0.00308818	0.654065	0.341964	14		0.654065
	cg02117656	TSPAN10	-0.10182	0.018729	0.903192	0.870638	0.936963	5.43452e-08	0.00503405	0.903474	20		0.00503405
	cg18648693	TSPAN10	0.251079	0.0797968	1.28541	1.0993	1.50303	0.00165248	0.634313	0.0302359	7		0.634313
	cg24874389	TSPAN10	0.194011	0.0594716	1.21411	1.08052	1.36421	0.0011053	0.634313	0.0994205	10		0.634313
	cg18039042	TSPAN9	0.0942308	0.0329973	1.09881	1.03	1.17223	0.00429398	0.665371	0.0984601	10		0.665371
	cg01010328	TTC24	-0.0825051	0.0271927	0.920807	0.873015	0.971215	0.00241259	0.646441	0.781449	20		0.646441
	cg09319828	TTC24	-0.0861729	0.028454	0.917436	0.867671	0.970054	0.00245772	0.646441	0.657923	20		0.646441
	cg22068822	UBTD2	0.116352	0.0352802	1.12339	1.04833	1.20382	0.000973991	0.613754	0.416146	20		0.613754
	cg14278148	UGCG	0.205053	0.06991	1.22759	1.0704	1.40787	0.00335592	0.654408	0.343862	12		0.654408
	cg07079314	USP40	-0.204269	0.0676661	0.815243	0.713984	0.930863	0.00253792	0.646441	0.687683	8		0.646441
	cg02932780	VARS	-0.191881	0.0521037	0.825405	0.745273	0.914153	0.000230805	0.421034	0.124262	20		0.421034
	cg03078400	VARS	-0.216062	0.0618753	0.805685	0.713668	0.909567	0.000479598	0.498654	0.399591	20		0.498654
	cg04659729	VARS	-0.163064	0.0570587	0.849537	0.759649	0.950061	0.0042655	0.66519	0.106928	20		0.66519
	cg06857094	VARS	-0.166616	0.0475139	0.846525	0.77125	0.929147	0.000453735	0.498654	0.161039	20		0.498654
	cg18274559	VARS	-0.238744	0.0817789	0.787616	0.67097	0.924541	0.00350719	0.654408	0.0258152	16		0.654408
	cg10158679	VARS2	0.0847372	0.0292579	1.08843	1.02777	1.15267	0.00377693	0.654408	0.034663	20		0.654408
	cg12457901	VARS2	0.0598006	0.0209962	1.06162	1.01882	1.10622	0.0043973	0.665371	0.187177	20		0.665371
	cg16113650	VARS2	0.281789	0.0984625	1.3255	1.09286	1.60765	0.00421124	0.664551	0.227661	17		0.664551
	cg16442953	WDR72	0.285886	0.0879575	1.33094	1.12018	1.58136	0.00115296	0.634313	0.923405	3		0.634313
	cg00817464	XPNPEP1	0.039196	0.0108238	1.03997	1.01814	1.06227	0.00029314	0.437817	0.214154	20		0.437817
	cg16505946	ZBTB12	0.0961703	0.0339394	1.10095	1.03009	1.17667	0.0046028	0.667446	0.982542	20		0.667446
	cg07091478	ZBTB46	-0.126204	0.0437621	0.881435	0.808983	0.960376	0.00392817	0.655023	0.362242	20		0.655023
	cg13301327	ZBTB46	-0.0313522	0.0103284	0.969134	0.949713	0.988953	0.00240112	0.646441	0.397873	20		0.646441
	cg06901189	ZIM3	-0.261212	0.087584	0.770118	0.648641	0.914345	0.00285986	0.654065	0.0282635	20		0.654065
	cg01192291	ZKSCAN4	-0.0987691	0.0341402	0.905952	0.847314	0.968648	0.00381531	0.654408	0.770452	20		0.654408
	cg19226100	ZNF193	-0.20101	0.0633603	0.817904	0.722386	0.926053	0.00151135	0.634313	0.780276	20		0.634313
	cg18711553	ZNF391	0.102543	0.034422	1.10798	1.0357	1.18532	0.00289194	0.654065	0.466199	20		0.654065
	cg23012294	ZNF416	0.175564	0.0574896	1.19192	1.0649	1.33408	0.00225937	0.646441	0.335651	3		0.646441
	cg26760212	ZNF512B	0.108761	0.0387345	1.1149	1.03339	1.20283	0.00498707	0.677263	0.916957	20		0.677263
	cg11177693	ZNF513	0.214039	0.0728456	1.23867	1.07386	1.42877	0.00330062	0.654065	0.106452	10		0.654065
	cg22671798	ZNF573	-0.0305123	0.0103117	0.969949	0.950542	0.989752	0.00308632	0.654065	0.330222	20		0.654065
	cg05879075	ZP3	-0.272521	0.0802349	0.761457	0.650651	0.891134	0.000682433	0.569499	0.914507	20		0.569499
	cg09434995	ZP3	-0.167183	0.0480517	0.846045	0.77	0.929599	0.000502867	0.498654	0.201295	20		0.498654
	cg02631126	ZSCAN12L1	0.0618594	0.020087	1.06381	1.02274	1.10653	0.00207296	0.634313	0.229695	20		0.634313
	cg03597347	ZSCAN12L1	0.0529221	0.0179703	1.05435	1.01786	1.09215	0.00322969	0.654065	0.70921	20		0.654065
	cg06952873	ZSCAN12L1	0.0662865	0.022322	1.06853	1.02279	1.11632	0.00298223	0.654065	0.430921	20		0.654065
	cg09156207	ZSCAN12L1	0.0751241	0.0252771	1.07802	1.02591	1.13277	0.00295845	0.654065	0.84462	20		0.654065
	cg11517269	ZSCAN12L1	0.0572054	0.0194612	1.05887	1.01924	1.10004	0.00328778	0.654065	0.483218	20		0.654065
	cg12623302	ZSCAN12L1	0.056657	0.0191415	1.05829	1.01932	1.09875	0.00307743	0.654065	0.611536	20		0.654065
	cg17472120	ZSCAN12L1	0.277657	0.0977001	1.32003	1.08999	1.59863	0.00448409	0.665371	0.340765	20		0.665371
	cg17849569	ZSCAN12L1	0.0564533	0.018472	1.05808	1.02045	1.09709	0.00224199	0.646441	0.571246	20		0.646441
	cg18105139	ZSCAN12L1	0.0634669	0.021451	1.06552	1.02165	1.11128	0.00308951	0.654065	0.676695	20		0.654065
	cg07838603	ZSCAN23	-0.190685	0.0659475	0.826393	0.726191	0.940421	0.00383444	0.654408	0.0686036	9		0.654408
	cg00170242		0.0990942	0.0343985	1.10417	1.03218	1.18118	0.00396701	0.655023	0.305301	20		0.655023
	cg00719211		0.192949	0.0644021	1.21282	1.069	1.376	0.00273536	0.646441	0.770595	20		0.646441
	cg00856041		0.164341	0.0540056	1.17862	1.06023	1.31022	0.00234211	0.646441	0.66637	20		0.646441
	cg00901051		0.142388	0.0483577	1.15302	1.04876	1.26766	0.00323512	0.654065	0.517393	20		0.654065
	cg01320298		-0.283982	0.0762392	0.75278	0.648294	0.874106	0.000195404	0.401643	0.012366	7		0.401643
	cg01474677		0.0361321	0.0128607	1.03679	1.01099	1.06326	0.00496201	0.67641	0.346863	18		0.67641
	cg01478204		-0.150133	0.0520969	0.860594	0.777056	0.953112	0.00395406	0.655023	0.188457	14		0.655023
	cg01988459		-0.203725	0.0683563	0.815687	0.713407	0.93263	0.00287936	0.654065	0.425456	18		0.654065
	cg02354431		0.181094	0.0637062	1.19853	1.05784	1.35793	0.00447416	0.665371	0.842884	9		0.665371
	cg02463029		-0.102586	0.0308119	0.902501	0.84961	0.958683	0.000870248	0.601582	0.815401	7		0.601582
	cg02665416		0.168685	0.0527133	1.18375	1.06755	1.31259	0.00137404	0.634313	0.48895	20		0.634313
	cg02675264		0.157249	0.0493079	1.17029	1.06248	1.28903	0.00142706	0.634313	0.67148	20		0.634313
	cg03105789		-0.16247	0.0404922	0.850042	0.785186	0.920254	6.01104e-05	0.309338	0.0336263	11		0.309338
	cg03133408		0.0967805	0.0330551	1.10162	1.03251	1.17535	0.00341311	0.654408	0.0331468	20		0.654408
	cg03217337		-0.166101	0.0464698	0.846961	0.773228	0.927725	0.000351035	0.459216	0.119737	20		0.459216
	cg03228893		0.150085	0.0523265	1.16193	1.04867	1.28743	0.00412757	0.664551	0.156285	20		0.664551
	cg03275375		-0.148332	0.0522168	0.862145	0.778274	0.955054	0.00450156	0.665371	0.0562332	16		0.665371
	cg04117972		0.0610574	0.0182033	1.06296	1.0257	1.10157	0.000795997	0.593323	0.317236	20		0.593323
	cg04288108		-0.210365	0.0556085	0.810288	0.726616	0.903597	0.000154975	0.392837	0.87523	20		0.392837
	cg05119374		0.234997	0.0836938	1.2649	1.07354	1.49039	0.00498781	0.677263	0.846654	20		0.677263
	cg05180451		0.239093	0.0847909	1.2701	1.07563	1.49973	0.00480541	0.674702	0.902698	6		0.674702
	cg05197508		-0.215736	0.0681963	0.805948	0.705111	0.921206	0.00155911	0.634313	0.646698	5		0.634313
	cg05753328		0.1772	0.0495847	1.19387	1.0833	1.31572	0.000351981	0.459216	0.933259	20		0.459216
	cg06304546		0.225469	0.0649224	1.25291	1.10321	1.42293	0.000514856	0.498654	0.680435	11		0.498654
	cg06395469		0.205198	0.0724801	1.22777	1.06517	1.41518	0.00463883	0.667446	0.781614	20		0.667446
	cg06853489		-0.0657653	0.0231674	0.936351	0.894784	0.979849	0.00452975	0.66664	0.562919	20		0.66664
	cg07511668		0.0738009	0.0182746	1.07659	1.03871	1.11585	5.38068e-05	0.294656	0.869981	20		0.294656
	cg07520163		-0.207393	0.0658897	0.8127	0.71424	0.924734	0.00164626	0.634313	0.0187794	16		0.634313
	cg07716408		-0.127587	0.0316022	0.880217	0.82735	0.936462	5.40763e-05	0.294656	0.0740128	20		0.294656
	cg07745674		0.114082	0.0366009	1.12084	1.04325	1.20421	0.00182748	0.634313	0.128978	20		0.634313
	cg07929768		-0.0407491	0.0135812	0.96007	0.934851	0.985969	0.00269631	0.646441	0.760672	20		0.646441
	cg08655181		-0.0743115	0.0232813	0.928382	0.886971	0.971727	0.00141343	0.634313	0.677823	20		0.634313
	cg08945756		-0.252307	0.0877447	0.777006	0.654236	0.922814	0.00403433	0.66139	0.0862013	20		0.66139
	cg09125532		-0.171645	0.0608549	0.842278	0.747575	0.948978	0.00479396	0.674702	0.860501	10		0.674702
	cg09317508		-0.0983485	0.0340218	0.906333	0.847867	0.96883	0.00384318	0.654408	0.354068	20		0.654408
	cg09510077		-0.196233	0.0684219	0.821821	0.718679	0.939764	0.00413093	0.664551	0.380947	15		0.664551
	cg09791883		0.224541	0.079467	1.25175	1.07121	1.46272	0.00471949	0.672571	0.164839	10		0.672571
	cg09887367		-0.208807	0.0672438	0.811552	0.71134	0.925881	0.00190139	0.634313	0.0373051	20		0.634313
	cg10210594		0.115309	0.0381576	1.12222	1.04135	1.20937	0.00251178	0.646441	0.858448	20		0.646441
	cg10236452		0.124207	0.0413631	1.13225	1.04408	1.22787	0.00267467	0.646441	0.756553	20		0.646441
	cg10859329		0.139693	0.0455083	1.14992	1.05179	1.2572	0.00214329	0.634313	0.632103	16		0.634313
	cg10879867		0.131341	0.0368979	1.14036	1.0608	1.22588	0.000371446	0.477881	0.981922	20		0.477881
	cg10933494		-0.134036	0.0456854	0.874559	0.799651	0.956483	0.0033473	0.654143	0.955145	20		0.654143
	cg11245990		0.0607335	0.0150387	1.06262	1.03175	1.0944	5.3801e-05	0.294656	0.746148	20		0.294656
	cg11285496		0.0404137	0.0142674	1.04124	1.01253	1.07077	0.00461731	0.667446	0.447022	20		0.667446
	cg11314471		-0.286948	0.0966466	0.750551	0.62103	0.907084	0.00298726	0.654065	0.120435	8		0.654065
	cg11895596		0.134353	0.0444305	1.1438	1.0484	1.24787	0.00249556	0.646441	0.534721	19		0.646441
	cg12602909		-0.129115	0.0390265	0.878873	0.814153	0.948738	0.000938337	0.607269	0.0986136	16		0.607269
	cg13298199		0.110696	0.0367229	1.11706	1.03948	1.20042	0.00257522	0.646441	0.730581	20		0.646441
	cg13599734		-0.149978	0.0517345	0.860727	0.777729	0.952583	0.00374369	0.654408	0.162438	20		0.654408
	cg13810695		0.0678909	0.0234106	1.07025	1.02225	1.1205	0.00373154	0.654408	0.644925	20		0.654408
	cg14005019		0.115976	0.0398743	1.12297	1.03855	1.21425	0.00363131	0.654408	0.700283	19		0.654408
	cg14103336		-0.233919	0.0776746	0.791426	0.679661	0.92157	0.00259938	0.646441	0.0944966	6		0.646441
	cg14294910		0.276547	0.0945674	1.31857	1.09548	1.58709	0.00345192	0.654408	0.539314	4		0.654408
	cg14804593		0.0633333	0.0223764	1.06538	1.01967	1.11315	0.00464954	0.667446	0.446972	20		0.667446
	cg15072612		0.109998	0.0380037	1.11628	1.03615	1.2026	0.00379894	0.654408	0.0400078	20		0.654408
	cg15472658		-0.208533	0.063631	0.811774	0.716591	0.9196	0.00104831	0.63355	0.916721	20		0.63355
	cg15770106		0.0977611	0.0322413	1.1027	1.03517	1.17463	0.00242799	0.646441	0.694008	20		0.646441
	cg16286073		0.306483	0.086476	1.35864	1.14682	1.60958	0.000393905	0.486505	0.135165	18		0.486505
	cg17574785		-0.0416046	0.0119532	0.959249	0.937037	0.981988	0.000500253	0.498654	0.219445	18		0.498654
	cg17952939		-0.114814	0.0347216	0.891532	0.832878	0.954317	0.000944034	0.607269	0.0942653	20		0.607269
	cg18137931		0.198486	0.0679615	1.21955	1.06746	1.39332	0.00349397	0.654408	0.634361	8		0.654408
	cg18258564		0.10233	0.0319218	1.10775	1.04056	1.17927	0.00134765	0.634313	0.130166	20		0.634313
	cg18350739		-0.199343	0.055542	0.819269	0.734764	0.913492	0.000331898	0.453749	0.792917	20		0.453749
	cg18784558		0.168683	0.055121	1.18374	1.06252	1.3188	0.00221167	0.646274	0.476887	20		0.646274
	cg19497998		0.19187	0.0602199	1.21151	1.07663	1.36329	0.00144173	0.634313	0.703409	20		0.634313
	cg19500334		-0.0711317	0.0242817	0.931339	0.888053	0.976735	0.00339581	0.654408	0.294934	20		0.654408
	cg20026576		-0.0896026	0.0312397	0.914294	0.859992	0.972026	0.00412773	0.664551	0.930796	20		0.664551
	cg20274009		0.259536	0.0897714	1.29633	1.08718	1.54572	0.00383926	0.654408	0.693232	10		0.654408
	cg20373401		-0.0707304	0.0228636	0.931713	0.890882	0.974415	0.00197753	0.634313	0.901952	20		0.634313
	cg20597382		-0.14496	0.0514399	0.865057	0.782093	0.956822	0.00483181	0.674702	0.411806	13		0.674702
	cg20610915		0.161582	0.0559968	1.17537	1.05319	1.31172	0.00390718	0.655023	0.861294	20		0.655023
	cg20883227		-0.206967	0.0685775	0.813046	0.71079	0.930015	0.00254441	0.646441	0.735592	20		0.646441
	cg20933634		0.0643425	0.0183941	1.06646	1.02869	1.10561	0.000468768	0.498654	0.260033	20		0.498654
	cg21648260		0.13942	0.0450878	1.14961	1.05237	1.25582	0.00198684	0.634313	0.622577	14		0.634313
	cg21862992		0.0468824	0.0110114	1.048	1.02562	1.07086	2.066e-05	0.294656	0.566979	20		0.294656
	cg22329021		-0.190425	0.0608279	0.826608	0.733705	0.931273	0.00174477	0.634313	0.985663	20		0.634313
	cg22834713		0.130809	0.0452954	1.13975	1.04293	1.24556	0.00387808	0.655023	0.517248	20		0.655023
	cg22919908		0.0660044	0.0219763	1.06823	1.0232	1.11525	0.00266947	0.646441	0.800832	20		0.646441
	cg22955778		0.134504	0.0452627	1.14397	1.04685	1.25009	0.00296222	0.654065	0.278457	20		0.654065
	cg23083776		-0.219461	0.0765998	0.802951	0.691013	0.933023	0.00416962	0.664551	0.37452	20		0.664551
	cg23173402		0.0503284	0.0149403	1.05162	1.02127	1.08287	0.000755401	0.591809	0.42274	20		0.591809
	cg23266546		0.240388	0.0854346	1.27174	1.07566	1.50357	0.00489732	0.674702	0.740091	20		0.674702
	cg23684088		-0.245144	0.0789884	0.782592	0.670346	0.913633	0.00191215	0.634313	0.817944	20		0.634313
	cg23920603		-0.188009	0.0648099	0.828607	0.729762	0.940841	0.00372057	0.654408	0.229503	5		0.654408
	cg24488311		0.190305	0.0496458	1.20962	1.09746	1.33324	0.000126462	0.368273	0.345201	20		0.368273
	cg24605950		-0.165676	0.0582831	0.847321	0.755851	0.94986	0.00447464	0.665371	0.0294629	12		0.665371
	cg24838825		0.175894	0.060613	1.19231	1.05875	1.34272	0.0037088	0.654408	0.722824	20		0.654408
	cg24886277		0.243794	0.0815373	1.27608	1.08761	1.49722	0.00279002	0.649353	0.972187	19		0.649353
	cg25595005		-0.195792	0.0625768	0.822183	0.727281	0.929469	0.00175504	0.634313	0.319857	20		0.634313
	cg25701100		-0.1459	0.0500501	0.864244	0.783489	0.953323	0.00355602	0.654408	0.259872	14		0.654408
	cg26277979		-0.162135	0.0550858	0.850326	0.763301	0.947274	0.0032471	0.654065	0.0313775	10		0.654065
	cg26396721		-0.252435	0.0817079	0.776907	0.661939	0.911843	0.00200505	0.634313	0.0114093	20		0.634313
	cg26441979		-0.291053	0.0780398	0.747476	0.641458	0.871016	0.000191828	0.401643	0.0602133	5		0.401643
	cg26478107		0.142897	0.034736	1.15361	1.07768	1.23489	3.89203e-05	0.294656	0.153209	20		0.294656
	cg26516974		0.128838	0.0438539	1.13751	1.04382	1.2396	0.00330454	0.654065	0.277709	20		0.654065
	cg26803725		-0.245989	0.08086	0.781931	0.667327	0.916216	0.00234883	0.646441	0.999161	3		0.646441
	cg26958806		0.114416	0.0405506	1.12122	1.03555	1.21397	0.00477894	0.674702	0.0386032	20		0.674702
	cg27093918		-0.126315	0.0431336	0.881337	0.80989	0.959087	0.00340635	0.654408	0.922586	20		0.654408
	cg27179866		0.0657015	0.0191734	1.06791	1.02852	1.1088	0.000610978	0.544188	0.242225	20		0.544188
	cg27490993		0.144329	0.0445585	1.15526	1.05865	1.2607	0.00119915	0.634313	0.689239	20		0.634313
	cg27526649		0.0509116	0.0163634	1.05223	1.01902	1.08652	0.0018626	0.634313	0.53739	20		0.634313
	cg16097655		0.155967	0.0554875	1.16879	1.04834	1.30307	0.00494096	0.67641	0.0142537	17		0.67641
	cg18073688		0.0480915	0.016289	1.04927	1.0163	1.08331	0.00315319	0.654065	0.606834	18		0.654065
	cg03550129		0.0846662	0.0279669	1.08835	1.0303	1.14968	0.0024669	0.646441	0.347489	20		0.646441
	cg05422049		0.0681159	0.0196081	1.07049	1.03013	1.11243	0.00051303	0.498654	0.230022	20		0.498654
	cg05854217		0.0759315	0.0217672	1.07889	1.03383	1.12591	0.000486014	0.498654	0.0982067	20		0.498654
	cg07504727		0.0881055	0.0291041	1.0921	1.03155	1.15621	0.0024679	0.646441	0.158631	20		0.646441
	cg08800613		0.165399	0.0477757	1.17986	1.0744	1.29568	0.000536207	0.498654	0.186028	20		0.498654
	cg10397082		0.144859	0.037572	1.15588	1.07382	1.24421	0.000115494	0.368273	0.590456	20		0.368273
	cg10522607		0.0794619	0.0227852	1.0827	1.03542	1.13215	0.000487665	0.498654	0.355898	20		0.498654
	cg13529733		0.190341	0.0470378	1.20966	1.10312	1.32649	5.19747e-05	0.294656	0.0485951	20		0.294656
	cg16151651		0.144762	0.0417404	1.15576	1.06497	1.25429	0.000524052	0.498654	0.2048	20		0.498654
	cg19441992		-0.213652	0.0624428	0.807629	0.714595	0.912777	0.000622631	0.549285	0.0207859	6		0.549285
	cg21551340		0.175247	0.0458257	1.19154	1.08918	1.30352	0.000131198	0.368273	0.371407	20		0.368273
	cg22515885		0.280969	0.0862447	1.32441	1.11843	1.56833	0.00112273	0.634313	0.573565	7		0.634313
	cg23277693		0.198475	0.052601	1.21954	1.10007	1.35198	0.000161153	0.392837	0.233969	17		0.392837
	cg01528542		0.185633	0.0631761	1.20398	1.06376	1.36269	0.00329972	0.654065	0.601857	20		0.654065
	cg09969797		0.232893	0.0808195	1.26225	1.07733	1.4789	0.00395614	0.655023	0.342238	7		0.655023
	cg02251754		-0.0492773	0.0158917	0.951917	0.922724	0.982034	0.00192984	0.634313	0.644251	20		0.634313
	cg18572413		-0.194558	0.0690627	0.823198	0.718981	0.942523	0.00484565	0.674702	0.128436	11		0.674702
	cg17552909		0.0868723	0.0279592	1.09076	1.03259	1.1522	0.00188923	0.634313	0.99638	20		0.634313
	cg13688329		-0.088151	0.0310544	0.915623	0.861554	0.973084	0.00453122	0.66664	0.678535	20		0.66664
	cg22177308		-0.234295	0.0828039	0.791128	0.672609	0.930531	0.00466191	0.667446	0.0711591	6		0.667446
	cg09428653		0.103046	0.0344746	1.10854	1.03611	1.18604	0.00279847	0.649686	0.256287	20		0.649686
	cg23052585		-0.0308459	0.00973751	0.969625	0.951295	0.988309	0.00153632	0.634313	0.121309	20		0.634313
	cg13177375		0.209907	0.0666014	1.23356	1.0826	1.40557	0.00162328	0.634313	0.875827	15		0.634313
	cg15671450		0.0389941	0.0123363	1.03976	1.01493	1.06521	0.00157266	0.634313	0.247363	20		0.634313
	cg24838316		0.0392359	0.0124127	1.04002	1.01502	1.06563	0.0015725	0.634313	0.241785	20		0.634313
	cg19285800		0.132905	0.045757	1.14214	1.04417	1.24931	0.00367735	0.654408	0.32991	10		0.654408
	cg26315862		0.0724665	0.0240664	1.07516	1.02562	1.12709	0.00260294	0.646441	0.414767	20		0.646441
	cg06787125		-0.0548862	0.0180299	0.946593	0.913726	0.980642	0.00233319	0.646441	0.546798	20		0.646441
	cg06706894		0.114643	0.0388275	1.12147	1.03929	1.21015	0.00315076	0.654065	0.198946	20		0.654065
	cg27141517		-0.0701921	0.0241941	0.932215	0.88904	0.977486	0.00371731	0.654408	0.672137	20		0.654408
	cg20969424		-0.235433	0.0783101	0.790229	0.677788	0.921322	0.00264346	0.646441	0.758551	5		0.646441
	cg00629289		-0.123244	0.0376221	0.884048	0.821204	0.951701	0.00105346	0.63355	0.288223	20		0.63355
	cg16479474		0.162901	0.055376	1.17692	1.05587	1.31185	0.00326397	0.654065	0.482808	20		0.654065
	cg09225861		-0.0437093	0.0142089	0.957232	0.930942	0.984265	0.00209654	0.634313	0.740467	20		0.634313
	cg23464183		0.2299	0.0714046	1.25847	1.09412	1.44752	0.0012833	0.634313	0.712877	20		0.634313
	cg23892028		0.0558271	0.0146391	1.05741	1.02751	1.08819	0.000136973	0.373175	0.155082	20		0.373175
	cg16331674		-0.185618	0.0638138	0.830591	0.732939	0.941253	0.00362891	0.654408	0.252057	15		0.654408
	cg01689239		0.159716	0.0533516	1.17318	1.0567	1.3025	0.00275657	0.646441	0.229395	20		0.646441
	cg17876294		-0.0326708	0.0101921	0.967857	0.948715	0.987386	0.00134833	0.634313	0.156285	20		0.634313
	cg15824435		-0.21228	0.0737548	0.808738	0.699885	0.934522	0.00399972	0.656912	0.209238	4		0.656912
	cg18014109		-0.215252	0.0656882	0.806338	0.708928	0.917133	0.00104962	0.63355	0.933318	20		0.63355
	cg03221390		-0.0364187	0.0128211	0.964236	0.940308	0.988774	0.00450376	0.665371	0.699475	20		0.665371
	cg02016195		-0.0496128	0.0158673	0.951598	0.922459	0.981657	0.00176764	0.634313	0.620586	13		0.634313
	cg01011898		-0.0944789	0.0307092	0.909847	0.856699	0.966292	0.002094	0.634313	0.403799	20		0.634313
	cg05172956		-0.154163	0.0522932	0.857132	0.773633	0.949644	0.00319782	0.654065	0.137795	20		0.654065
	cg04772025		0.077338	0.0189262	1.08041	1.04106	1.12124	4.38321e-05	0.294656	0.757126	20		0.294656
	cg06028808		0.0854043	0.0209737	1.08916	1.04529	1.13486	4.6617e-05	0.294656	0.802254	20		0.294656
	cg05468953		-0.0484048	0.0159934	0.952748	0.923345	0.983087	0.00247359	0.646441	0.341136	20		0.646441
	cg03226554		-0.0709679	0.0231266	0.931492	0.890212	0.974686	0.00215019	0.634313	0.677805	20		0.634313
	cg05045517		-0.0648046	0.0210676	0.937251	0.899337	0.976762	0.00209772	0.634313	0.746664	20		0.634313
	cg07148744		-0.0595557	0.0193243	0.942183	0.907165	0.978553	0.00205679	0.634313	0.701019	20		0.634313
	cg07913096		-0.0626493	0.0204054	0.939273	0.902448	0.9776	0.00213891	0.634313	0.744075	20		0.634313
	cg19918208		-0.0844887	0.0256348	0.918982	0.873949	0.966335	0.000981209	0.614124	0.966916	20		0.614124
	cg24699005		0.107139	0.0342639	1.11309	1.04079	1.19041	0.00176679	0.634313	0.0392603	20		0.634313
	cg19651578		0.0608361	0.021555	1.06272	1.01876	1.10858	0.00476701	0.674702	0.378974	20		0.674702
	cg10160939		0.279461	0.0983107	1.32242	1.09065	1.60344	0.00447428	0.665371	0.0408869	9		0.665371
	cg19976628		0.0372489	0.0118852	1.03795	1.01405	1.06241	0.00172414	0.634313	0.313099	20		0.634313
	cg16677399		-0.040664	0.0130597	0.960152	0.935887	0.985046	0.00184756	0.634313	0.941694	20		0.634313
	cg03198009		-0.0335778	0.0117808	0.96698	0.944908	0.989567	0.00436896	0.665371	0.161381	20		0.665371
	cg05863862		0.0640243	0.0226257	1.06612	1.01987	1.11446	0.004659	0.667446	0.215979	20		0.667446
	cg07134666		-0.0331472	0.0116486	0.967396	0.94556	0.989737	0.00443268	0.665371	0.333287	20		0.665371
	cg08022281		-0.0329486	0.0115537	0.967588	0.945923	0.98975	0.0043476	0.665371	0.196194	20		0.665371
	cg08041448		-0.0361609	0.0124192	0.964485	0.941291	0.98825	0.00359487	0.654408	0.230733	20		0.654408
	cg12644888		-0.0420559	0.0133144	0.958816	0.934118	0.984167	0.0015849	0.634313	0.174643	20		0.634313
	cg25978138		-0.0361547	0.0126851	0.964491	0.940807	0.988772	0.00436964	0.665371	0.239269	20		0.665371
	cg20091795		0.0838152	0.0236146	1.08743	1.03824	1.13894	0.000386262	0.483512	0.271487	20		0.483512
