# Supplementary material for: Integrative multi-omics quantitative trait loci prioritize CASP7 as a candidate protective gene for cataract
Source: Medicine (Baltimore). 2026 Jul 10;105(28):e49709. doi: 10.1097/MD.0000000000049709 (PMC13363043; doi:10.1097/MD.0000000000049709)
Supplement: Supplementary file 4 [file medi-105-e49709-s004.xlsx]

## Sheet: Table S4
Table S4. Summary data-level Mendelian randomization analysis for association between gene methylations and Senile Cataract in replicated stage.
	probeID	ProbeChr	b_SMR	se_SMR	p_SMR	p_HEIDI	nsnp_HEIDI	gene_probe.features	p_SMR_fdr	or	or_lci95	or_uci95
	cg20887396	17	0.000852958	0.000286843	0.00294327	0.622343	20	AATK	0.884657	1.00085	1.00029	1.00142
	cg09142578	17	-0.00109626	0.000329663	0.000882961	0.178113	20	AATK	0.870655	0.998904	0.998259	0.99955
	cg15665342	17	0.00399699	0.00134033	0.00286271	0.717765	12	AATK	0.882672	1.004	1.00137	1.00665
	cg08996506	16	0.00162355	0.000474401	0.000620885	0.964335	20	ABCC1	0.870655	1.00162	1.00069	1.00256
	cg07688988	2	0.00338122	0.00117732	0.00407936	0.778728	15	ACOXL	0.897798	1.00339	1.00107	1.0057
	cg16206125	2	0.00396653	0.00129955	0.00227141	0.32929	10	ACOXL	0.870655	1.00397	1.00142	1.00653
	cg04780086	2	-0.00525617	0.00178347	0.00320699	0.043021	16	ACOXL	0.897798	0.994758	0.991286	0.998241
	cg02691035	16	0.00298301	0.00106245	0.00499031	0.0194475	20	ACSF3	0.898618	1.00299	1.0009	1.00508
	cg10607155	17	0.000890194	0.000292945	0.00237542	0.0865483	20	ACTG1	0.870655	1.00089	1.00032	1.00147
	cg20335959	17	-0.004463	0.00158293	0.00481069	0.840299	7	ACTG1	0.898618	0.995547	0.992463	0.99864
	cg26941368	16	-0.0035215	0.00120251	0.00340641	0.0222959	18	ADAMTS18	0.897798	0.996485	0.994139	0.998836
	cg26891873	7	-0.00202887	0.000658147	0.00205129	0.0259824	12	AGK	0.870655	0.997973	0.996687	0.999261
	cg02619205	9	0.00146098	0.000486757	0.0026869	0.974405	20	AKNA	0.882672	1.00146	1.00051	1.00242
	cg14260530	9	0.00119535	0.000396191	0.00255199	0.51526	20	AKNA	0.876604	1.0012	1.00042	1.00197
	cg19784545	4	0.00231493	0.000812075	0.00436325	0.766254	4	ANK2	0.898618	1.00232	1.00072	1.00391
	cg23703062	18	0.00313833	0.00108956	0.00397226	0.619201	9	ANKRD30B	0.897798	1.00314	1.001	1.00529
	cg24293507	1	-0.00218475	0.000768212	0.00445591	0.403093	20	APITD1	0.898618	0.997818	0.996316	0.999321
	cg01810575	17	0.00222181	0.000749888	0.00304799	0.0605729	20	BAHCC1	0.894981	1.00222	1.00075	1.0037
	cg18050634	17	-0.00168505	0.000553913	0.00234942	0.07832	20	BAHCC1	0.870655	0.998316	0.997233	0.999401
	cg21284015	17	0.00201185	0.000676012	0.00291984	0.0810712	20	BAHCC1	0.882672	1.00201	1.00069	1.00334
	cg24550880	17	-0.00201304	0.000665302	0.00248015	0.0499033	20	BAHCC1	0.870655	0.997989	0.996688	0.999291
	cg04591732	17	-0.00370952	0.00129098	0.00406058	0.53083	10	BAHCC1	0.897798	0.996297	0.99378	0.998821
	cg02270952	7	0.00383638	0.00124521	0.00206376	0.479478	14	BAIAP2L1	0.870655	1.00384	1.0014	1.0063
	cg21549225	7	0.00265141	0.000908728	0.00352601	0.0665068	20	BAIAP2L1	0.897798	1.00265	1.00087	1.00444
	cg23598068	7	0.00381316	0.00117361	0.00115783	0.911085	14	BAIAP2L1	0.870655	1.00382	1.00151	1.00613
	cg05569854	7	-0.00216565	0.000722306	0.00271542	0.485566	20	BAIAP2L1	0.882672	0.997837	0.996425	0.99925
	cg05730092	14	0.000999036	0.000326032	0.00218232	0.237675	20	BEGAIN	0.870655	1.001	1.00036	1.00164
	cg13583544	14	0.00126571	0.000375453	0.000748535	0.415357	20	BEGAIN	0.870655	1.00127	1.00053	1.002
	cg02348430	10	-0.0029205	0.000912987	0.0013798	0.476537	18	BICC1	0.870655	0.997084	0.995301	0.99887
	cg07567376	10	0.00304595	0.00107764	0.0047059	0.738977	20	BICC1	0.898618	1.00305	1.00093	1.00517
	cg08353444	10	-0.00306169	0.00097768	0.00173863	0.513893	15	BICC1	0.870655	0.996943	0.995034	0.998855
	cg08466030	10	0.00142568	0.000433477	0.00100564	0.813867	20	BICC1	0.870655	1.00143	1.00058	1.00228
	cg09696939	10	0.00218522	0.000681753	0.00134921	0.545535	20	BICC1	0.870655	1.00219	1.00085	1.00353
	cg12135457	10	-0.00367214	0.00120246	0.00225929	0.652557	14	BICC1	0.870655	0.996335	0.993989	0.998686
	cg15729649	10	-0.00241377	0.000748444	0.00125951	0.560058	20	BICC1	0.870655	0.997589	0.996127	0.999054
	cg17548395	10	-0.00382911	0.00124402	0.00208395	0.648391	12	BICC1	0.870655	0.996178	0.993752	0.99861
	cg23799393	10	-0.00384378	0.0012697	0.00246733	0.822666	19	BICC1	0.870655	0.996164	0.993688	0.998646
	cg27040468	10	0.00114369	0.000343362	0.000865769	0.683608	20	BICC1	0.870655	1.00114	1.00047	1.00182
	cg26159090	10	-0.00321699	0.00095861	0.000791088	0.505568	18	BICC1	0.870655	0.996788	0.994917	0.998663
	cg15982655	5	0.0032801	0.00114265	0.00409691	0.786744	20	BNIP1	0.897798	1.00329	1.00104	1.00553
	cg14434109	9	0.00105646	0.000364906	0.0037896	0.453936	20	BRD3	0.897798	1.00106	1.00034	1.00177
	cg06524039	7	-0.0013627	0.000465707	0.00343262	0.760792	20	BRI3	0.897798	0.998638	0.997727	0.99955
	cg23245481	7	-0.00341904	0.00110139	0.00190727	0.318435	12	BRI3	0.870655	0.996587	0.994438	0.99874
	cg27376810	7	-0.00277053	0.000883522	0.00171398	0.155817	17	BRI3	0.870655	0.997233	0.995508	0.998962
	cg08114852	11	-0.00306178	0.000993999	0.00206814	0.149964	12	BTBD10	0.870655	0.996943	0.995003	0.998887
	cg15506587	11	-0.00421244	0.00139125	0.00246333	0.212435	12	BTBD10	0.870655	0.995796	0.993085	0.998516
	cg13129046	10	-0.00261819	0.000890111	0.00326709	0.505123	3	C10orf35	0.897798	0.997385	0.995647	0.999127
	cg23714481	14	-0.00238239	0.000751981	0.0015341	0.129069	20	C14orf79	0.870655	0.99762	0.996151	0.999092
	cg09713758	16	-0.00149957	0.000527781	0.00449324	0.0364698	15	C16orf67	0.898618	0.998502	0.997469	0.999535
	cg17457912	17	0.00447405	0.00157337	0.00446046	0.0969325	6	C17orf91	0.898618	1.00448	1.00139	1.00759
	cg01121180	19	0.00296692	0.000941895	0.00163297	0.0244462	7	C19orf48	0.870655	1.00297	1.00112	1.00482
	cg27348423	4	0.00263228	0.00090789	0.00373944	0.366812	20	C4orf19	0.897798	1.00264	1.00085	1.00442
	cg01962869	5	0.00330072	0.00104632	0.0016072	0.187392	20	C5orf41	0.870655	1.00331	1.00125	1.00537
	cg21171858	5	0.00218552	0.00075789	0.00393054	0.593775	20	C5orf56	0.897798	1.00219	1.0007	1.00368
	cg25605800	6	-0.00445123	0.00135865	0.00105205	0.0223681	3	C6orf10	0.870655	0.995559	0.992911	0.998213
	cg12293132	7	-0.00344471	0.00121146	0.00446302	0.0139545	7	C7orf46	0.898618	0.996561	0.994198	0.99893
	cg20396393	7	-0.00457373	0.00160818	0.00445447	0.0142458	5	C7orf46	0.898618	0.995437	0.992304	0.998579
	cg11812928	1	-0.00235078	0.000830799	0.00466155	0.396545	20	CABC1	0.898618	0.997652	0.996029	0.999278
	cg13689831	1	-0.0013412	0.000474053	0.00466629	0.26801	20	CABC1	0.898618	0.99866	0.997732	0.999588
	cg05610278	12	0.00479059	0.00163738	0.00343611	0.0102223	6	CAPRIN2	0.897798	1.0048	1.00158	1.00803
	cg26378403	12	-0.00330639	0.000879834	0.0001713	0.713688	9	CAPRIN2	0.870655	0.996699	0.994982	0.998419
	cg01128042	10	-0.000560169	0.000198634	0.00480082	0.758645	20	CASP7	0.898618	0.99944	0.999051	0.999829
	cg21985951	4	0.00482453	0.00147837	0.00110081	0.206091	7	CBR4	0.870655	1.00484	1.00193	1.00775
	cg20303561	14	-0.00187883	0.000647906	0.00373346	0.0178878	20	CCDC88C	0.897798	0.998123	0.996856	0.999391
	cg23165913	14	-0.000568992	0.00019383	0.00332987	0.0489773	20	CCDC88C	0.897798	0.999431	0.999052	0.999811
	cg03196485	2	0.000709898	0.00024886	0.00433624	0.554349	20	CD8A	0.898618	1.00071	1.00022	1.0012
	cg10327440	1	-0.000574202	0.0001983	0.00378413	0.806851	20	CDC42BPA	0.897798	0.999426	0.999038	0.999814
	cg02648441	16	0.00139355	0.000470448	0.00305471	0.291257	20	CDH15	0.894981	1.00139	1.00047	1.00232
	cg04551092	16	0.00373127	0.00128058	0.00357139	0.12537	20	CDH15	0.897798	1.00374	1.00122	1.00626
	cg27347146	16	-0.00311271	0.000990762	0.00167954	0.0844588	20	CDH15	0.870655	0.996892	0.994958	0.99883
	cg02904918	19	-0.00153287	0.000394026	0.000100128	0.0621641	7	CEACAM20	0.870655	0.998468	0.997697	0.99924
	cg00813752	14	0.00301422	0.00100508	0.00270888	0.048734	14	CHGA	0.882672	1.00302	1.00104	1.005
	cg26347170	20	-0.0031264	0.00103316	0.00247775	0.875999	17	CHMP4B	0.870655	0.996878	0.994862	0.998899
	cg05220090	19	0.00211226	0.000688856	0.00216709	0.0733171	13	CNN2	0.870655	1.00211	1.00076	1.00347
	cg08396481	7	-0.00297989	0.000983777	0.00245344	0.0144219	9	CNOT4	0.870655	0.997025	0.995104	0.998949
	cg24315840	10	-0.00367876	0.00120689	0.00230266	0.558647	7	COL17A1	0.870655	0.996328	0.993974	0.998688
	cg22809726	17	0.00355098	0.00123	0.00388968	0.790076	9	COL1A1	0.897798	1.00356	1.00114	1.00598
	cg01345055	4	0.000825572	0.00026389	0.00175721	0.852984	20	CPLX1	0.870655	1.00083	1.00031	1.00134
	cg21723184	19	0.00255582	0.00087385	0.00344703	0.559941	20	CPT1C	0.897798	1.00256	1.00084	1.00428
	cg25587233	9	-0.004502	0.00158051	0.00439331	0.28401	3	CRAT	0.898618	0.995508	0.992429	0.998597
	cg01819552	7	-0.0027392	0.000965712	0.0045617	0.376661	19	CRHR2	0.898618	0.997265	0.995379	0.999154
	cg08545213	3	0.00366738	0.00130098	0.00481835	0.0646163	17	CTDSPL	0.898618	1.00367	1.00112	1.00624
	cg16118839	11	-0.00216016	0.000702001	0.00208993	0.405371	20	CTSC	0.870655	0.997842	0.99647	0.999216
	cg15017982	11	0.00196861	0.000690463	0.00435627	0.0385284	20	CTSD	0.898618	1.00197	1.00062	1.00333
	cg00890257	14	0.00369665	0.00127645	0.00377906	0.0442006	15	DEGS2	0.897798	1.0037	1.0012	1.00622
	cg01974091	14	0.00415797	0.00129593	0.00133443	0.138811	12	DEGS2	0.870655	1.00417	1.00162	1.00672
	cg18485215	14	0.0040621	0.00126568	0.0013301	0.0864592	14	DEGS2	0.870655	1.00407	1.00158	1.00656
	cg26002632	14	0.00121309	0.000387888	0.00176351	0.0346817	20	DEGS2	0.870655	1.00121	1.00045	1.00198
	cg12708287	1	0.00204027	0.000700884	0.00360278	0.167885	16	DIO1	0.897798	1.00204	1.00067	1.00342
	cg24939811	11	0.00157965	0.00053989	0.00343488	0.521793	20	DKFZp779M0652	0.897798	1.00158	1.00052	1.00264
	cg22711792	1	0.00391791	0.00132556	0.00311995	0.785376	20	DMRTA2	0.897798	1.00393	1.00132	1.00654
	cg02206767	17	0.00157789	0.000549147	0.00406137	0.237558	20	DRG2	0.897798	1.00158	1.0005	1.00266
	cg20203041	17	0.00283668	0.000880318	0.00127151	0.0294837	20	DUSP3	0.870655	1.00284	1.00111	1.00457
	cg01783282	6	0.00278662	0.000841019	0.000921731	0.963843	20	EEF1E1	0.870655	1.00279	1.00114	1.00444
	cg05806054	6	0.00222251	0.0006368	0.000482796	0.537782	20	EEF1E1	0.870655	1.00222	1.00097	1.00348
	cg16329650	2	0.000899134	0.000290666	0.00197905	0.888967	20	ERBB4	0.870655	1.0009	1.00033	1.00147
	cg24768649	2	0.0031411	0.00109222	0.00402904	0.923846	10	ERBB4	0.897798	1.00315	1.001	1.0053
	cg26294431	2	-0.00286157	0.000930701	0.0021076	0.328837	20	ERBB4	0.870655	0.997143	0.995325	0.998963
	cg27595784	5	-0.00099392	0.000332694	0.00281282	0.512604	20	EXOC3	0.882672	0.999007	0.998355	0.999658
	cg14543764	5	-0.00223103	0.000738885	0.00253235	0.719561	20	F2RL1	0.876604	0.997771	0.996328	0.999217
	cg16267850	1	-0.00176394	0.000611734	0.00393261	0.506016	20	FAAH	0.897798	0.998238	0.997041	0.999435
	cg18261491	1	-0.00229485	0.000746303	0.00210537	0.40407	19	FAAH	0.870655	0.997708	0.996249	0.999168
	cg09054528	16	-0.0011138	0.000383027	0.00363866	0.998204	20	FAM38A	0.897798	0.998887	0.998137	0.999637
	cg09578308	8	0.00475852	0.00163456	0.00360056	0.739563	3	FAM91A1	0.897798	1.00477	1.00156	1.00799
	cg00410034	22	-0.00148448	0.00040468	0.000244183	0.832379	20	FBXO7	0.870655	0.998517	0.997725	0.999309
	cg21023126	22	-0.00127322	0.00039508	0.00126988	0.97899	20	FBXO7	0.870655	0.998728	0.997955	0.999501
	cg10447080	6	0.00387612	0.00132255	0.00338108	0.629241	20	FILIP1	0.897798	1.00388	1.00128	1.00649
	cg18729664	6	0.00438524	0.00152824	0.00411159	0.330981	15	FILIP1	0.898514	1.00439	1.00139	1.00741
	cg16528585	14	0.0029292	0.000932927	0.00169067	0.27709	17	FNTB	0.870655	1.00293	1.0011	1.00477
	cg24397007	2	0.00387024	0.00136463	0.00456677	0.0386073	13	FOSL2	0.898618	1.00388	1.0012	1.00657
	cg17082661	4	-0.00372567	0.00132629	0.00496816	0.289203	7	FRAS1	0.898618	0.996281	0.993695	0.998874
	cg01656853	19	-0.00232306	0.000823161	0.00477067	0.021979	20	FUT2	0.898618	0.99768	0.996071	0.999291
	cg14949292	17	-0.00082439	0.000257522	0.00136836	0.0579747	20	GAA	0.870655	0.999176	0.998672	0.99968
	cg27427491	17	-0.000763763	0.000238396	0.00135645	0.0329366	20	GAA	0.870655	0.999237	0.99877	0.999704
	cg17414007	19	0.00261314	0.000891719	0.0033847	0.976189	16	GCDH	0.897798	1.00262	1.00087	1.00437
	cg20143773	9	-0.00392155	0.00131484	0.00285884	0.157789	3	GFI1B	0.882672	0.996086	0.993522	0.998656
	cg04010205	9	0.00304854	0.00103088	0.0031043	0.0205177	20	GLIS3	0.897798	1.00305	1.00103	1.00508
	cg14047387	9	0.00362259	0.00115818	0.00176111	0.07738	9	GLIS3	0.870655	1.00363	1.00135	1.00591
	cg13770114	9	0.0028039	0.000888703	0.00160471	0.536905	20	GLIS3	0.870655	1.00281	1.00106	1.00456
	cg03961401	7	0.002401	0.000852319	0.00484709	0.402131	20	GNA12	0.898618	1.0024	1.00073	1.00408
	cg02046881	7	0.0017152	0.000581801	0.00319739	0.662165	20	GNA12	0.897798	1.00172	1.00058	1.00286
	cg18595196	3	-0.00319186	0.00109101	0.00343803	0.0686764	20	GNL3	0.897798	0.996813	0.994684	0.998947
	cg06049177	8	0.00240063	0.000808782	0.00299546	0.977891	10	GSR	0.894555	1.0024	1.00082	1.00399
	cg16690356	6	-0.000776605	0.000269945	0.00401595	0.0854396	20	HCG9	0.897798	0.999224	0.998695	0.999753
	cg21105620	4	0.00473681	0.00136372	0.000513834	0.026418	20	HGFAC	0.870655	1.00475	1.00207	1.00744
	cg00540941	6	0.000611956	0.000208097	0.00327449	0.957478	20	HLA-DOA	0.897798	1.00061	1.0002	1.00102
	cg06255955	6	0.00109514	0.00035431	0.00199544	0.934218	20	HLA-DQB1	0.870655	1.0011	1.0004	1.00179
	cg10180404	6	-0.000842421	0.000260577	0.00122538	0.811729	20	HLA-DQB1	0.870655	0.999158	0.998648	0.999668
	cg23336481	6	0.00127665	0.000377237	0.000713845	0.439353	20	HLA-DQB1	0.870655	1.00128	1.00054	1.00202
	cg23464743	6	0.000848019	0.000262372	0.00122874	0.114055	20	HLA-DQB1	0.870655	1.00085	1.00033	1.00136
	cg24593918	6	0.000793604	0.000252603	0.00167971	0.2482	20	HLA-DQB1	0.870655	1.00079	1.0003	1.00129
	cg07180897	6	-0.000667149	0.000210577	0.00153393	0.9303	20	HLA-DQB2	0.870655	0.999333	0.998921	0.999746
	cg04670666	10	-0.00284798	0.000989046	0.00398279	0.456867	5	HMX3	0.897798	0.997156	0.995225	0.999091
	cg12780873	17	-0.00387643	0.0011876	0.0010982	0.0332183	5	HRNBP3	0.870655	0.996131	0.993815	0.998452
	cg08263357	6	-0.00148247	0.00051254	0.00382313	0.927504	20	HYMAI	0.897798	0.998519	0.997516	0.999522
	cg08851727	1	0.00258675	0.000849509	0.00232683	0.437859	12	ICMT	0.870655	1.00259	1.00092	1.00426
	cg00871055	19	-0.00435409	0.00131729	0.000948623	0.869948	7	IGFL1	0.870655	0.995655	0.993088	0.998229
	cg20273122	11	0.00227051	0.000619822	0.000249113	0.461319	20	IGHMBP2	0.870655	1.00227	1.00106	1.00349
	cg01928078	21	-0.00262461	0.000841176	0.00180748	0.941469	11	IL10RB	0.870655	0.997379	0.995736	0.999025
	cg10683055	21	-0.00400928	0.00132142	0.00241273	0.959615	7	IL10RB	0.870655	0.995999	0.993422	0.998582
	cg27518898	21	-0.00230997	0.000734157	0.0016528	0.958753	11	IL10RB	0.870655	0.997693	0.996258	0.999129
	cg00167076	3	0.00293368	0.000989371	0.0030249	0.478353	10	IQSEC1	0.894981	1.00294	1.001	1.00488
	cg18644782	3	-0.00275989	0.000811206	0.000668432	0.262393	19	IQSEC1	0.870655	0.997244	0.99566	0.998831
	cg00798317	17	-0.00274329	0.000955655	0.00409716	0.104928	16	ITGA3	0.897798	0.99726	0.995394	0.99913
	cg05991220	3	0.00219647	0.000683548	0.001312	0.0221461	20	ITIH1	0.870655	1.0022	1.00086	1.00354
	cg07359306	3	0.00256046	0.000806341	0.00149627	0.0309214	20	ITIH1	0.870655	1.00256	1.00098	1.00415
	cg18404041	3	0.000814206	0.000245801	0.00092478	0.320137	20	ITIH1	0.870655	1.00081	1.00033	1.0013
	cg24628310	3	0.00232347	0.000731436	0.00149021	0.025559	20	ITIH1	0.870655	1.00233	1.00089	1.00376
	cg25796963	3	-0.0051391	0.00163449	0.00166566	0.1802	7	ITIH3	0.870655	0.994874	0.991692	0.998066
	cg00043790	1	0.00334898	0.00103721	0.00124293	0.12617	20	KCNAB2	0.870655	1.00335	1.00132	1.0054
	cg02448796	1	0.00171708	0.000492224	0.000485889	0.506497	20	KCNAB2	0.870655	1.00172	1.00075	1.00269
	cg13614083	1	0.00307576	0.00107563	0.00424318	0.398198	20	KCNAB2	0.898618	1.00308	1.00097	1.0052
	cg12569736	8	-0.00201646	0.000589168	0.000620365	0.650888	20	KCNK9	0.870655	0.997986	0.996834	0.999139
	cg17840539	6	-0.00375575	0.00130384	0.00397017	0.0361805	20	KHDC1L	0.897798	0.996251	0.993709	0.9988
	cg26657404	16	-0.0012948	0.000436956	0.0030443	0.727108	20	KIAA0182	0.894981	0.998706	0.997851	0.999562
	cg13640690	9	-0.00123273	0.000361354	0.000646239	0.600994	20	LOC100129066	0.870655	0.998768	0.998061	0.999476
	cg09888920	5	-0.0028263	0.0010033	0.00484755	0.768747	20	LOC25845	0.898618	0.997178	0.995219	0.999141
	cg17420885	1	-0.000658571	0.000216071	0.00230418	0.324819	16	LOC339524	0.870655	0.999342	0.998919	0.999765
	cg18106898	15	-0.000716246	0.000240076	0.0028505	0.814458	20	LOXL1	0.882672	0.999284	0.998814	0.999754
	cg23484268	15	0.00097903	0.000303058	0.00123573	0.558201	20	LOXL1	0.870655	1.00098	1.00039	1.00157
	cg23957660	17	0.00145825	0.000507232	0.00404134	0.49552	20	LRRC48	0.897798	1.00146	1.00046	1.00246
	cg20610856	8	0.00149957	0.000472202	0.00149477	0.682994	20	LRRC69	0.870655	1.0015	1.00057	1.00243
	cg06187336	8	-0.00258098	0.000897755	0.00404113	0.0806101	11	MAFA	0.897798	0.997422	0.995669	0.999179
	cg03309760	3	-0.00296405	0.00103504	0.00418699	0.0539272	19	MAGEF1	0.898618	0.99704	0.99502	0.999065
	cg25777212	3	-0.0011239	0.000303365	0.000211585	0.263326	20	MAGEF1	0.870655	0.998877	0.998283	0.999471
	cg26152983	3	0.00200122	0.000553859	0.000302416	0.163217	20	MAGEF1	0.870655	1.002	1.00092	1.00309
	cg11293241	1	-0.00148025	0.000509514	0.00366993	0.600659	20	MAP7D1	0.897798	0.998521	0.997524	0.999519
	cg25074794	10	-0.00412074	0.00137628	0.00275251	0.010351	7	2024-03-08	0.882672	0.995888	0.993205	0.998578
	cg16630369	5	0.00135374	0.000454656	0.00290601	0.0453477	20	MAST4	0.882672	1.00135	1.00046	1.00225
	cg19458529	5	-0.00297864	0.00105434	0.00472627	0.480439	9	MAST4	0.898618	0.997026	0.994968	0.999088
	cg25726847	10	-0.00297194	0.00095107	0.00177903	0.0324202	20	MAT1A	0.870655	0.997032	0.995176	0.998893
	cg21067465	11	-0.00192723	0.000656657	0.00333645	0.917319	17	ME3	0.897798	0.998075	0.996791	0.99936
	cg04219504	15	0.00122962	0.000418791	0.00332353	0.345527	20	MEF2A	0.897798	1.00123	1.00041	1.00205
	cg18394275	18	-0.00376797	0.00130487	0.00388164	0.312398	9	MIR1539	0.897798	0.996239	0.993694	0.99879
	cg19436403	19	-0.00341213	0.000821113	3.24578e-05	0.041069	20	MORG1	0.765469	0.996594	0.994991	0.998199
	cg05520811	11	0.00217245	0.000723748	0.00268508	0.706787	20	MRGPRF	0.882672	1.00217	1.00075	1.0036
	cg16728846	11	-0.00508323	0.00161726	0.00167164	0.252921	10	MRGPRF	0.870655	0.99493	0.991781	0.998088
	cg17299921	11	0.00268762	0.00093303	0.00397005	0.732938	20	MRGPRF	0.897798	1.00269	1.00086	1.00453
	cg22510814	11	0.00236689	0.000812918	0.00359593	0.688592	20	MRGPRF	0.897798	1.00237	1.00077	1.00397
	cg11716795	11	0.00104226	0.00026793	0.000100231	0.819683	20	MRPL21	0.870655	1.00104	1.00052	1.00157
	cg11631091	10	0.00259353	0.000909221	0.00433807	0.411989	10	MTG1	0.898618	1.0026	1.00081	1.00439
	cg19677259	11	0.00456632	0.00158493	0.00396304	0.422307	10	MTL5	0.897798	1.00458	1.00146	1.0077
	cg01310397	3	0.00067226	0.000233436	0.00397866	0.887878	20	MUC4	0.897798	1.00067	1.00021	1.00113
	cg23170091	3	0.000702962	0.000244204	0.00399469	0.912308	20	MUC4	0.897798	1.0007	1.00022	1.00118
	cg07919128	17	-0.00148914	0.000530099	0.004967	0.368736	20	MYO15A	0.898618	0.998512	0.997475	0.99955
	cg01666490	8	0.00117694	0.000412397	0.00431877	0.300437	20	NCALD	0.898618	1.00118	1.00037	1.00199
	cg09524078	3	-0.00414823	0.00141511	0.0033746	0.0834306	19	NEK4	0.897798	0.99586	0.993102	0.998626
	cg10802521	3	0.000867215	0.000263993	0.00101985	0.271721	20	NEK4	0.870655	1.00087	1.00035	1.00139
	cg18487916	3	-0.00106134	0.000335137	0.00154076	0.0230117	20	NEK4	0.870655	0.998939	0.998283	0.999596
	cg27294008	3	-0.00130082	0.000396758	0.0010431	0.0341819	20	NEK4	0.870655	0.9987	0.997924	0.999477
	cg03646542	5	0.00204221	0.00072089	0.00461276	0.914806	20	NEURL1B	0.898618	1.00204	1.00063	1.00346
	cg06933824	5	-0.00345498	0.00111843	0.00200745	0.182338	16	NEURL1B	0.870655	0.996551	0.994369	0.998738
	cg12598025	5	0.00222155	0.000647498	0.000601428	0.515344	20	NEURL1B	0.870655	1.00222	1.00095	1.0035
	cg25233672	5	0.00467916	0.00166207	0.00487372	0.914913	5	NEURL1B	0.898618	1.00469	1.00142	1.00797
	cg03102788	20	0.0021451	0.000634582	0.000723953	0.571237	20	NPBWR2	0.870655	1.00215	1.0009	1.00339
	cg12462720	20	0.00220781	0.000652444	0.000714632	0.20999	20	NPBWR2	0.870655	1.00221	1.00093	1.00349
	cg00950971	10	0.00315457	0.0010254	0.00209494	0.0332412	5	NPFFR1	0.870655	1.00316	1.00115	1.00518
	cg17364672	10	-0.00159372	0.000510956	0.0018141	0.899029	17	NPFFR1	0.870655	0.998408	0.997408	0.999408
	cg09275986	1	-0.00097414	0.000346539	0.00493793	0.794397	20	NPHP4	0.898618	0.999026	0.998348	0.999705
	cg13859739	1	-0.00234352	0.000777637	0.00258136	0.502621	20	NPHP4	0.876604	0.997659	0.99614	0.999181
	cg14654471	1	0.000911756	0.00029168	0.00177274	0.43661	20	NPHP4	0.870655	1.00091	1.00034	1.00148
	cg15550953	1	-0.00108272	0.000385011	0.00492069	0.430331	20	NPHP4	0.898618	0.998918	0.998164	0.999672
	cg22356839	1	-0.00066079	0.000230423	0.00413433	0.812862	20	NPHP4	0.898618	0.999339	0.998888	0.999791
	cg21028142	17	-0.000792652	0.000225574	0.00044153	0.0604342	20	NPLOC4	0.870655	0.999208	0.998766	0.99965
	cg03374559	17	-0.00264043	0.000806197	0.00105599	0.149351	20	NPLOC4	0.870655	0.997363	0.995788	0.99894
	cg18240062	17	-0.00312519	0.000876059	0.00036064	0.0347434	13	NPLOC4	0.870655	0.99688	0.995169	0.998593
	cg00530320	1	0.00179292	0.000582532	0.00208531	0.839253	20	NSUN4	0.870655	1.00179	1.00065	1.00294
	cg04241075	1	-0.000766982	0.000257784	0.00292716	0.803932	20	NSUN4	0.882672	0.999233	0.998729	0.999738
	cg06741803	1	-0.0023807	0.000786638	0.00247466	0.828373	20	NSUN4	0.870655	0.997622	0.996085	0.999161
	cg08259313	1	0.00258538	0.000907793	0.00439965	0.749904	11	NSUN4	0.898618	1.00259	1.00081	1.00437
	cg13488501	1	0.00217778	0.000714332	0.00229845	0.515938	20	NSUN4	0.870655	1.00218	1.00078	1.00358
	cg14993813	1	-0.00242281	0.000797429	0.00237934	0.775339	20	NSUN4	0.870655	0.99758	0.996022	0.999141
	cg15580309	1	0.000714233	0.000226382	0.00160503	0.939336	20	NSUN4	0.870655	1.00071	1.00027	1.00116
	cg17806798	1	-0.000710693	0.000238646	0.00290113	0.874561	20	NSUN4	0.882672	0.99929	0.998822	0.999757
	cg17875957	1	-0.00209896	0.000700795	0.00274337	0.469016	20	NSUN4	0.882672	0.997903	0.996534	0.999275
	cg07271718	8	-0.00157512	0.000550366	0.00421032	0.960365	20	NUDCD1	0.898618	0.998426	0.99735	0.999504
	cg07203024	1	0.001189	0.000358474	0.00091042	0.0789772	20	OBSCN	0.870655	1.00119	1.00049	1.00189
	cg19261426	1	0.00139758	0.000423336	0.000962226	0.185551	20	OBSCN	0.870655	1.0014	1.00057	1.00223
	cg02713524	19	0.00185366	0.000598756	0.00196248	0.748914	6	ONECUT3	0.870655	1.00186	1.00068	1.00303
	cg27028923	19	0.00354667	0.00123036	0.00394383	0.183897	6	ONECUT3	0.897798	1.00355	1.00114	1.00598
	cg13277040	20	0.00392996	0.00119975	0.00105418	0.0141014	16	OPRL1	0.870655	1.00394	1.00158	1.0063
	cg17454746	20	0.00344203	0.00105169	0.00106467	0.148647	16	OPRL1	0.870655	1.00345	1.00138	1.00552
	cg27305303	2	-0.00213152	0.00074031	0.00398654	0.128114	15	OTOF	0.897798	0.997871	0.996424	0.99932
	cg06722121	17	-0.00130362	0.000358908	0.00028105	0.53539	20	OTOP3	0.870655	0.998697	0.997995	0.9994
	cg23527517	17	0.00226503	0.000735012	0.00205872	0.0443117	15	OTOP3	0.870655	1.00227	1.00082	1.00371
	cg23799375	6	0.00211976	0.000742931	0.00432758	0.0748714	20	PACRG	0.898618	1.00212	1.00066	1.00358
	cg08947774	4	0.00319064	0.00113283	0.00485479	0.0806676	12	PALLD	0.898618	1.0032	1.00097	1.00543
	cg14069287	4	0.0021141	0.000723547	0.00347954	0.236803	15	PALLD	0.897798	1.00212	1.0007	1.00354
	cg13573928	4	0.00301182	0.00105641	0.00435812	0.108719	8	PALLD	0.898618	1.00302	1.00094	1.0051
	cg00514353	5	-0.00307689	0.000915554	0.000777489	0.527094	19	PCDH1	0.870655	0.996928	0.99514	0.998718
	cg19425603	4	-0.00381673	0.00121381	0.00166414	0.0237731	19	PCDH7	0.870655	0.996191	0.993823	0.998563
	cg10843276	4	0.00110094	0.000391812	0.00495634	0.602266	20	PCGF3	0.898618	1.0011	1.00033	1.00187
	cg16592596	17	0.00341126	0.000668778	3.3832e-07	0.101618	20	PDE6G	0.0157109	1.00342	1.0021	1.00473
	cg22362389	17	0.00185713	0.000612091	0.00241273	0.030364	20	PDE6G	0.870655	1.00186	1.00066	1.00306
	cg16914508	2	0.00292528	0.000971182	0.0025946	0.683116	10	PER2	0.876604	1.00293	1.00102	1.00484
	cg02840936	1	-0.00165977	0.000591002	0.00497893	0.928483	10	PLA2G2C	0.898618	0.998342	0.997186	0.999499
	cg23460430	6	-0.00157543	0.000546741	0.0039579	0.979013	20	PLAGL1	0.897798	0.998426	0.997356	0.999496
	cg07774964	15	-0.00158347	0.0005047	0.00170425	0.062291	20	PLEKHO2	0.870655	0.998418	0.997431	0.999406
	cg01610636	19	-0.00307143	0.00106351	0.00387692	0.781127	4	PLVAP	0.897798	0.996933	0.994857	0.999014
	cg18170076	7	-0.00329129	0.00101076	0.00112896	0.281323	20	POMZP3	0.870655	0.996714	0.994741	0.998691
	cg09664975	1	-0.00421436	0.0014842	0.00451863	0.352812	8	PRKACB	0.898618	0.995795	0.992902	0.998696
	cg24603152	1	0.00128143	0.000393283	0.00112091	0.450019	20	PRKACB	0.870655	1.00128	1.00051	1.00205
	cg21913888	19	0.00110179	0.000361796	0.00232422	0.0854818	20	PRRG2	0.870655	1.0011	1.00039	1.00181
	cg17658733	6	0.00443047	0.00148857	0.00291731	0.417494	20	PRSS16	0.882672	1.00444	1.00151	1.00738
	cg22993554	8	-0.000840656	0.000250627	0.000795906	0.0327557	20	PSD3	0.870655	0.99916	0.998669	0.999651
	cg04727116	5	0.00296809	0.0010321	0.00403051	0.571482	20	PTGER4	0.897798	1.00297	1.00095	1.005
	cg16060930	1	0.000608704	0.000207328	0.00332534	0.412056	20	PTGFRN	0.897798	1.00061	1.0002	1.00102
	cg16999254	10	-0.00176539	0.000549836	0.00132387	0.507622	20	RGR	0.870655	0.998236	0.997161	0.999313
	cg17763354	10	-0.00178806	0.000560725	0.0014285	0.125888	20	RGR	0.870655	0.998214	0.997117	0.999311
	cg08817983	4	0.000695219	0.00022737	0.00223077	0.546348	20	RGS12	0.870655	1.0007	1.00025	1.00114
	cg13572260	4	0.000951272	0.000312838	0.00235962	0.435311	20	RGS12	0.870655	1.00095	1.00034	1.00157
	cg16895261	4	0.000953529	0.000313977	0.00238995	0.765371	20	RGS12	0.870655	1.00095	1.00034	1.00157
	cg12911256	1	0.003253	0.00110432	0.00322222	0.898606	9	RNF207	0.897798	1.00326	1.00109	1.00543
	cg17515966	1	0.00345808	0.00118886	0.00362885	0.949334	9	RNF207	0.897798	1.00346	1.00113	1.00581
	cg19694465	1	-0.00279521	0.000927486	0.0025804	0.657483	4	RNF207	0.876604	0.997209	0.995398	0.999023
	cg08254200	12	0.00306275	0.00108997	0.00495516	0.813137	7	RPH3A	0.898618	1.00307	1.00093	1.00521
	cg18208268	19	0.00549737	0.00181716	0.00248421	0.710206	3	RPL13AP5	0.870655	1.00551	1.00194	1.0091
	cg09516200	17	0.00315161	0.00110772	0.0044394	0.0668692	20	RPTOR	0.898618	1.00316	1.00098	1.00534
	cg11499091	17	0.00339483	0.00119657	0.00455212	0.0704901	20	RPTOR	0.898618	1.0034	1.00105	1.00576
	cg15091747	21	-0.00208502	0.000732077	0.00439824	0.0193749	20	RUNX1	0.898618	0.997917	0.996486	0.99935
	cg00659559	7	-0.00123299	0.000370861	0.00088524	0.780305	20	SCRN1	0.870655	0.998768	0.998042	0.999494
	cg13003011	2	0.00388361	0.00125344	0.00194593	0.180429	11	SDC1	0.870655	1.00389	1.00143	1.00636
	cg15339720	2	0.00283409	0.0009066	0.00177161	0.196656	14	SDC1	0.870655	1.00284	1.00106	1.00462
	cg04612959	7	0.000897407	0.000303148	0.00307342	0.0284434	20	SDK1	0.897633	1.0009	1.0003	1.00149
	cg25553799	13	0.00373706	0.00130531	0.0041968	0.110909	3	SHISA2	0.898618	1.00374	1.00118	1.00632
	cg01471232	11	-0.00139069	0.000489514	0.00449783	0.15252	20	SIGIRR	0.898618	0.99861	0.997653	0.999569
	cg14707834	11	-0.00193911	0.000688701	0.00486857	0.157189	20	SIGIRR	0.898618	0.998063	0.996716	0.999411
	cg20244340	20	0.00525876	0.00167555	0.00169801	0.0529843	8	SLC24A3	0.870655	1.00527	1.00198	1.00858
	cg16237262	2	-0.00245232	0.000819842	0.00277873	0.184777	20	SLC9A4	0.882672	0.997551	0.995949	0.999155
	cg14913407	1	0.00195611	0.000671699	0.00358908	0.869823	20	SNAP47	0.897798	1.00196	1.00064	1.00328
	cg06714981	7	-0.000764193	0.000263572	0.00373908	0.587715	20	SND1	0.897798	0.999236	0.99872	0.999752
	cg15067687	7	0.00642254	0.00201285	0.00141898	0.525758	16	SND1	0.870655	1.00644	1.00248	1.01042
	cg16150661	7	0.00409728	0.00124816	0.00102836	0.761662	11	SND1	0.870655	1.00411	1.00165	1.00657
	cg27312979	10	-0.0044409	0.00136346	0.00112566	0.265087	10	SORBS1	0.870655	0.995569	0.992912	0.998233
	cg09549987	8	-0.00491858	0.00143427	0.000605076	0.0148362	4	SPAG11B	0.870655	0.995093	0.9923	0.997895
	cg09704415	1	0.00194131	0.000665329	0.00352491	0.806205	20	SPATA6	0.897798	1.00194	1.00064	1.00325
	cg25164490	3	-0.00379974	0.00123095	0.00202299	0.092674	20	SPSB4	0.870655	0.996207	0.993807	0.998614
	cg03963689	17	0.00490672	0.00145216	0.000727712	0.307153	20	SREBF1	0.870655	1.00492	1.00206	1.00778
	cg23497644	2	0.00319422	0.000895403	0.0003606	0.240207	20	SSB	0.870655	1.0032	1.00144	1.00496
	cg13673290	9	-0.00397247	0.00139808	0.00449178	0.523554	4	STXBP1	0.898618	0.996035	0.99331	0.998769
	cg11856976	11	0.00349147	0.00102202	0.000634891	0.953078	20	SYT13	0.870655	1.0035	1.00149	1.00551
	cg08206092	16	-0.0032354	0.000888744	0.000272193	0.455189	15	SYT17	0.870655	0.99677	0.995035	0.998508
	cg24299087	6	0.000791547	0.000207153	0.000132873	0.128383	20	T	0.870655	1.00079	1.00039	1.0012
	cg05712725	2	0.00386523	0.00134562	0.00407287	0.253484	19	TANC1	0.897798	1.00387	1.00123	1.00652
	cg10560420	2	0.00234904	0.000827491	0.00452914	0.830912	20	TANC1	0.898618	1.00235	1.00073	1.00398
	cg21216100	2	0.00190055	0.000656448	0.00378914	0.785215	20	TANC1	0.897798	1.0019	1.00061	1.00319
	cg04956806	20	-0.00194456	0.000637138	0.00227303	0.330678	20	TCEA2	0.870655	0.998057	0.996812	0.999304
	cg10494860	20	-0.00150225	0.000490218	0.0021807	0.390737	20	TCEA2	0.870655	0.998499	0.99754	0.999459
	cg12176783	20	-0.00171432	0.000560492	0.00222377	0.347238	20	TCEA2	0.870655	0.998287	0.997191	0.999384
	cg27370028	20	-0.00175135	0.00057272	0.00222853	0.448724	20	TCEA2	0.870655	0.99825	0.99713	0.999371
	cg00983437	20	-0.0018981	0.000564163	0.000766972	0.23832	20	TCF15	0.870655	0.998104	0.997001	0.999208
	cg06143901	20	-0.00126551	0.000446384	0.00458225	0.678393	20	TCF15	0.898618	0.998735	0.997862	0.999609
	cg01581757	20	-0.001269	0.000451418	0.0049366	0.321956	20	TGM6	0.898618	0.998732	0.997849	0.999616
	cg13694343	17	0.00075212	0.000251697	0.00280628	0.0551231	20	TIMP2	0.882672	1.00075	1.00026	1.00125
	cg07313882	17	-0.00253283	0.000882374	0.00409865	0.0408323	5	TMC6	0.897798	0.99747	0.995747	0.999197
	cg16301617	17	-0.00216585	0.000745002	0.00364705	0.158075	5	TMC8	0.897798	0.997836	0.996381	0.999295
	cg16935597	17	-0.0032372	0.00110378	0.00335883	0.148493	3	TMC8	0.897798	0.996768	0.994614	0.998927
	cg07010582	6	0.00342636	0.00109231	0.00170794	0.302002	4	TNXB	0.870655	1.00343	1.00129	1.00558
	cg01385198	11	0.00244933	0.00067169	0.000265817	0.475336	20	TPCN2	0.870655	1.00245	1.00113	1.00377
	cg03403996	6	-0.000899852	0.000313067	0.00404906	0.102089	20	TRIM31	0.897798	0.999101	0.998488	0.999714
	cg04176169	6	0.00218842	0.000775242	0.00475924	0.0412827	20	TRIM31	0.898618	1.00219	1.00067	1.00371
	cg25721950	6	0.00186392	0.000656183	0.00450361	0.0723254	20	TRIM31	0.898618	1.00187	1.00058	1.00316
	cg12014333	19	-0.00278233	0.000941186	0.00311465	0.266644	8	TRMT1	0.897798	0.997222	0.995384	0.999063
	cg22237401	19	-0.00245372	0.000826035	0.00297337	0.2449	11	TRMT1	0.890822	0.997549	0.995936	0.999166
	cg02117656	17	-0.00188793	0.000352709	8.66691e-08	0.889854	20	TSPAN10	0.00804948	0.998114	0.997424	0.998804
	cg18648693	17	0.00501203	0.00152854	0.00104188	0.265324	6	TSPAN10	0.870655	1.00502	1.00202	1.00804
	cg24874389	17	0.00353	0.00110739	0.00143425	0.252714	9	TSPAN10	0.870655	1.00354	1.00136	1.00572
	cg13270236	6	0.00212835	0.000609208	0.000476499	0.777163	19	UBR2	0.870655	1.00213	1.00093	1.00333
	cg25354848	2	-0.00472692	0.00139117	0.000679324	0.647222	15	UBR3	0.870655	0.995284	0.992574	0.998002
	cg04432742	11	-0.00492874	0.00157392	0.00173918	0.0176457	4	UEVLD	0.870655	0.995083	0.992018	0.998158
	cg19698137	5	0.00116764	0.000400146	0.00352242	0.641751	20	UGT3A1	0.897798	1.00117	1.00038	1.00195
	cg08022502	15	-0.00152037	0.000515405	0.00317921	0.49575	20	UNC45A	0.897798	0.998481	0.997473	0.99949
	cg27366007	15	0.00345552	0.00121839	0.00456619	0.240691	19	UNC45A	0.898618	1.00346	1.00107	1.00586
	cg19495351	2	-0.00357498	0.00116475	0.0021456	0.036587	17	UNC80	0.870655	0.996431	0.994159	0.998709
	cg03280887	16	0.00492551	0.00124496	7.60969e-05	0.135746	20	UNKL	0.870655	1.00494	1.00249	1.00739
	cg05069835	7	0.00061879	0.000212639	0.00361365	0.0575596	20	UPK3B	0.897798	1.00062	1.0002	1.00104
	cg16453056	7	-0.00140546	0.000490069	0.00413232	0.013894	20	UPK3B	0.898618	0.998596	0.997637	0.999555
	cg19384697	7	0.00118853	0.00038031	0.00177712	0.0469541	20	UPK3B	0.870655	1.00119	1.00044	1.00194
	cg22169427	7	-0.00156439	0.000493673	0.00153034	0.0608488	20	UPK3B	0.870655	0.998437	0.997471	0.999403
	cg00579868	7	0.00216051	0.000651372	0.00091034	0.0104283	20	WIPI2	0.870655	1.00216	1.00088	1.00344
	cg06640364	7	0.00486716	0.00166122	0.00339109	0.0404141	6	WIPI2	0.897798	1.00488	1.00161	1.00816
	cg03341469	1	0.00108959	0.000349544	0.00182588	0.379201	20	YIPF1	0.870655	1.00109	1.0004	1.00178
	cg09266113	1	0.000944696	0.000302211	0.00177235	0.355627	20	YIPF1	0.870655	1.00095	1.00035	1.00154
	cg18737081	10	-0.000630202	0.000218198	0.0038743	0.377949	20	ZMIZ1	0.897798	0.99937	0.998943	0.999797
	cg22096450	11	-0.00280563	0.000933234	0.00264401	0.0383075	20	ZNF215	0.882672	0.997198	0.995376	0.999024
	cg06155771	6	0.00410311	0.00131977	0.00187754	0.0109829	6	ZNRD1	0.870655	1.00411	1.00152	1.00671
