# Supplementary material for: Integrative multi-omics quantitative trait loci prioritize CASP7 as a candidate protective gene for cataract
Source: Medicine (Baltimore). 2026 Jul 10;105(28):e49709. doi: 10.1097/MD.0000000000049709 (PMC13363043; doi:10.1097/MD.0000000000049709)
Supplement: Supplementary file 5 [file medi-105-e49709-s005.xlsx]

## Sheet: Table S6
	Table S6. Summary data-level Mendelian randomization analysis for association between gene expression and Cataract in discovery stage(CIS+GTX).
	gene_name	Beta	SE	or	or_lci95	or_uci95	p_SMR	p_HEIDI	nsnp_HEIDI	p_SMR_fdr
	FAM13B	-0.625018	0.219358	0.535252	0.348206	0.822772	0.00438142	0.100041	16	0.460856
	METTL1	-0.315455	0.10688	0.729457	0.591591	0.899451	0.00316252	0.107638	20	0.460856
	PQLC2	0.252353	0.0870391	1.28705	1.08519	1.52646	0.00373997	0.624843	20	0.460856
	RETSAT	0.0555188	0.0188289	1.05709	1.01879	1.09683	0.00319216	0.0680297	20	0.460856
	AP3D1	-0.149299	0.0518155	0.861312	0.778133	0.953381	0.00395971	0.535021	20	0.460856
	ME1	-0.481279	0.143512	0.617992	0.46647	0.818734	0.000797717	0.204221	20	0.442163
	PLEKHH3	-0.581622	0.197379	0.558991	0.379658	0.823033	0.00321155	0.0376554	20	0.460856
	AP1M1	-0.0848592	0.0277693	0.918642	0.869978	0.970027	0.00224415	0.183541	20	0.460856
	PKD2L2	-0.340528	0.116624	0.711395	0.566028	0.894093	0.00350175	0.358125	20	0.460856
	JMJD4	-0.128295	0.044971	0.879594	0.805382	0.960644	0.00433296	0.130177	20	0.460856
	SMAP2	0.381731	0.133122	1.46482	1.12841	1.90151	0.00413706	0.164158	20	0.460856
	EBF4	0.183948	0.0552238	1.20195	1.07865	1.33935	0.00086549	0.647022	20	0.442163
	L3MBTL2	0.120375	0.0394107	1.12792	1.04407	1.2185	0.00225521	0.49958	20	0.460856
	RANGAP1	-0.321376	0.112724	0.725151	0.581401	0.904442	0.00435838	0.59697	20	0.460856
	CHMP4B	-0.0917078	0.0316228	0.912372	0.857539	0.97071	0.00373098	0.235167	20	0.460856
	CORO1A	0.285192	0.0886183	1.33002	1.11795	1.58231	0.00128996	0.342124	20	0.442163
	MAPK3	0.066004	0.0230108	1.06823	1.02112	1.11751	0.00412563	0.341741	20	0.460856
	GDPD3	0.187859	0.0664482	1.20666	1.05931	1.37451	0.00469632	0.452676	20	0.465018
	NBN	0.102267	0.0337091	1.10768	1.03686	1.18334	0.00241488	0.32141	20	0.460856
	EEF1D	0.281059	0.0993792	1.32453	1.09011	1.60937	0.00468185	0.587332	20	0.465018
	FAM32A	-0.409807	0.140741	0.663778	0.503758	0.87463	0.00359369	0.147491	20	0.460856
	DOCK8	-0.0856109	0.0279954	0.917951	0.868939	0.969728	0.00222796	0.0594757	20	0.460856
	PLEKHA1	-0.106076	0.0293143	0.899356	0.849139	0.952543	0.000296239	0.0517791	20	0.427802
	XPNPEP1	-0.109105	0.0314279	0.896636	0.843071	0.953604	0.000517346	0.866709	20	0.442163
	CASC3	-0.184733	0.0604044	0.831326	0.738506	0.935812	0.00222614	0.357554	20	0.460856
	SEPT4	-0.222077	0.0735497	0.800854	0.69334	0.925039	0.00253264	0.534643	20	0.460856
	MTMR4	-0.537276	0.190438	0.584338	0.402309	0.848727	0.00478353	0.186547	20	0.465018
	TRIM37	0.0634007	0.0188421	1.06545	1.02682	1.10554	0.000765887	0.664309	20	0.442163
	CAPRIN2	0.183456	0.0570194	1.20136	1.07433	1.34341	0.00129346	0.561781	20	0.442163
	DBN1	0.0963991	0.0339482	1.1012	1.03031	1.17696	0.0045171	0.407882	20	0.465018
	CEP70	0.329276	0.110899	1.38996	1.11842	1.72744	0.00298625	0.316556	20	0.460856
	DOCK7	-0.140066	0.0472554	0.869301	0.792402	0.953663	0.00303648	0.0283463	20	0.460856
	UAP1	0.203724	0.069775	1.22596	1.06926	1.40563	0.0035033	0.749357	20	0.460856
	TJP2	0.0508229	0.017382	1.05214	1.0169	1.0886	0.00345694	0.0318954	20	0.460856
	TRIM32	0.223483	0.0721171	1.25042	1.0856	1.44027	0.00194251	0.121252	20	0.460856
	TEX14	0.31893	0.107512	1.37566	1.11428	1.69834	0.00301245	0.294289	20	0.460856
	TSFM	0.127868	0.0430645	1.1364	1.04442	1.23649	0.00298556	0.246875	20	0.460856
	METTL21B	-0.0407108	0.0133636	0.960107	0.935285	0.985587	0.00231608	0.277167	20	0.460856
	BMP4	0.461616	0.144582	1.58664	1.19511	2.10643	0.00140919	0.196118	20	0.451287
	CYP2E1	-0.272601	0.0965508	0.761397	0.630123	0.920019	0.00475188	0.0196246	20	0.465018
	GFAP	-0.554266	0.172108	0.574494	0.41	0.804983	0.00127991	0.0159595	20	0.442163
	IGHMBP2	0.0975875	0.0193344	1.10251	1.06151	1.14509	4.479972e-07	0.347415	20	0.00350894
	SFTPD	0.115621	0.0368664	1.12257	1.04432	1.20669	0.00171149	0.427426	20	0.460856
	DPF2	0.156857	0.0454411	1.16983	1.07014	1.2788	0.000556709	0.601588	20	0.442163
	DPH6	-0.282885	0.0841641	0.753606	0.639003	0.888764	0.000776296	0.136475	20	0.442163
	GSTM1	-0.0681751	0.0228852	0.934097	0.893124	0.97695	0.00289189	0.175282	20	0.460856
	TMEM165	0.533869	0.140691	1.70552	1.29449	2.24706	0.000147871	0.986918	20	0.386066
	AVIL	-0.0887729	0.0299526	0.915053	0.86288	0.970382	0.00303883	0.306268	20	0.460856
	SLC44A5	-0.0894609	0.0300082	0.914424	0.862192	0.96982	0.00287111	0.01978	20	0.460856
	EXOC6	-0.452731	0.154737	0.635889	0.469534	0.861185	0.0034357	0.54188	20	0.460856
	DIRC2	-0.0650761	0.0224609	0.936996	0.896641	0.979167	0.00376383	0.569836	20	0.460856
	NLRC5	0.0851306	0.0292757	1.08886	1.02814	1.15317	0.00363869	0.398861	20	0.460856
	OSBPL1A	0.129725	0.0438447	1.13852	1.04476	1.24068	0.00308912	0.551519	20	0.460856
	DMRTC2	0.197871	0.0662585	1.21881	1.07037	1.38782	0.00282332	0.284217	20	0.460856
	CDC42BPA	-0.302558	0.105687	0.738926	0.600673	0.908999	0.0041994	0.0941217	15	0.460856
	PSEN2	0.270163	0.0820071	1.31018	1.11564	1.53864	0.000986392	0.215261	20	0.442163
	LYAR	0.0966009	0.0335043	1.10142	1.03142	1.17618	0.0039361	0.42589	20	0.460856
	TNFAIP8	0.257411	0.0846635	1.29358	1.09578	1.52707	0.00236262	0.245232	20	0.460856
	ABT1	0.240399	0.0620215	1.27176	1.12619	1.43614	0.000106159	0.0115871	20	0.332597
	LRP12	-0.203342	0.0691307	0.815999	0.712598	0.934405	0.00326715	0.350158	20	0.460856
	CDKN2B	-0.0962023	0.0292736	0.90828	0.857633	0.961918	0.00101508	0.0192858	20	0.442163
	MTG1	0.1077	0.0364754	1.11371	1.03687	1.19625	0.00315024	0.558617	20	0.460856
	TBX6	-0.193796	0.058137	0.823826	0.735103	0.923257	0.00085779	0.159649	20	0.442163
	DIXDC1	-0.150265	0.0493811	0.86048	0.7811	0.947927	0.00234258	0.173919	20	0.460856
	UEVLD	-0.267873	0.0788538	0.765005	0.655454	0.892865	0.000681073	0.128678	20	0.442163
	HS3ST3A1	0.524101	0.183732	1.68894	1.1782	2.42108	0.00433717	0.112765	18	0.460856
	ANKH	-0.113788	0.0388026	0.892447	0.827091	0.962968	0.0033625	0.101099	20	0.460856
	FLCN	0.082846	0.0290774	1.08637	1.02619	1.15009	0.0043835	0.172433	20	0.460856
	HEATR3	0.0538177	0.0185482	1.05529	1.01762	1.09436	0.00371379	0.949144	20	0.460856
	NUP205	-0.281267	0.100028	0.754827	0.620443	0.918317	0.00492541	0.15931	20	0.465018
	TBC1D31	0.241069	0.0755658	1.27261	1.09742	1.47577	0.00142184	0.711627	20	0.451287
	HIST1H2BD	-0.057417	0.0165402	0.9442	0.914081	0.975312	0.000517823	0.39039	20	0.442163
	MCM3AP	-0.0890706	0.0284264	0.914781	0.865207	0.967195	0.00172805	0.959745	20	0.460856
	GPATCH4	0.373877	0.129664	1.45336	1.1272	1.87389	0.00393366	0.555595	20	0.460856
	NAPEPLD	0.346541	0.106987	1.41417	1.14665	1.74409	0.00119903	0.328714	20	0.442163
	CCDC42	0.674014	0.230936	1.9621	1.2478	3.0853	0.00351589	0.117155	20	0.460856
	CTRC	-0.115195	0.0366464	0.891192	0.829426	0.957559	0.00166989	0.144272	20	0.460856
	DENND2D	0.173151	0.0599362	1.18905	1.05726	1.33726	0.00386563	0.161159	20	0.460856
	PUS10	-0.114425	0.034845	0.891879	0.833	0.954919	0.00102402	0.77824	20	0.442163
	DUSP19	0.205118	0.0706993	1.22767	1.06881	1.41014	0.00371645	0.145851	20	0.460856
	ADCK3	0.0548082	0.0163992	1.05634	1.02292	1.09084	0.000831396	0.135763	20	0.442163
	THOC7	-0.342689	0.109289	0.709859	0.572985	0.879429	0.00171493	0.217946	20	0.460856
	ATXN7	0.756876	0.268008	2.13161	1.26059	3.60446	0.0047416	0.284807	20	0.465018
	FAM208A	-0.311794	0.103343	0.732132	0.597891	0.896514	0.00255217	0.307015	20	0.460856
	SLC13A4	0.197852	0.055188	1.21878	1.09383	1.35801	0.00033701	0.323311	20	0.427802
	GKAP1	-0.161414	0.0568649	0.85094	0.761192	0.951269	0.0045319	0.789061	20	0.465018
	CASP7	-0.1082	0.0220076	0.897448	0.85956	0.937006	8.811576e-07	0.343807	20	0.00460111
	XRCC6BP1	0.0539568	0.0172371	1.05544	1.02038	1.09171	0.00174644	0.0253678	20	0.460856
	NT5DC2	0.0983226	0.0310327	1.10332	1.03821	1.17251	0.00153303	0.113548	20	0.460856
	RP11-231C14.4	-0.107488	0.0291577	0.898087	0.848201	0.950907	0.00022743	0.282285	20	0.395855
	SIK2	0.179889	0.0560136	1.19708	1.07262	1.33599	0.00132028	0.25066	20	0.442163
	SERPINB9	0.0750989	0.0265907	1.07799	1.02325	1.13566	0.0047391	0.0399863	20	0.465018
	SGCD	0.149994	0.0401746	1.16183	1.07385	1.25701	0.000188803	0.0949475	20	0.386172
	SOCS5	0.32768	0.113806	1.38774	1.11029	1.73454	0.00398596	0.0696825	20	0.460856
	CHD7	0.171887	0.0524006	1.18754	1.07163	1.31599	0.00103711	0.52195	20	0.442163
	ZNF318	0.112827	0.0368354	1.11944	1.04147	1.20325	0.00219132	0.604603	20	0.460856
	SLFNL1	0.491214	0.170375	1.6343	1.17032	2.28222	0.00393743	0.223555	12	0.460856
	SNTB1	-0.314444	0.105011	0.730195	0.594363	0.897069	0.00274998	0.813547	11	0.460856
	HPSE	-0.0908074	0.0293109	0.913194	0.86221	0.967192	0.00194779	0.336213	13	0.460856
	SPHK1	0.103156	0.0351051	1.10866	1.03495	1.18763	0.00329824	0.0118378	20	0.460856
	MAGEF1	-0.110016	0.0383337	0.89582	0.83098	0.965719	0.00410513	0.15332	20	0.460856
	ZFPM1	-0.120375	0.0390965	0.886588	0.821187	0.957197	0.00207746	0.694359	20	0.460856
	DCTPP1	0.718095	0.229097	2.05052	1.30874	3.21274	0.00172172	0.962639	20	0.460856
	ZNF771	0.637226	0.214549	1.89123	1.24198	2.87986	0.00297726	0.622843	20	0.460856
	SEPT1	0.591864	0.195948	1.80735	1.23097	2.65361	0.00252347	0.229077	20	0.460856
	CCDC66	0.092075	0.0295591	1.09645	1.03473	1.16185	0.00183981	0.277289	20	0.460856
	FAM83H	0.2787	0.0944504	1.32141	1.0981	1.59014	0.00316998	0.516228	20	0.460856
	HIGD1A	-0.390461	0.126232	0.676745	0.528414	0.866714	0.00198015	0.070334	20	0.460856
	LYPD4	0.163627	0.0551316	1.17777	1.05714	1.31217	0.00299811	0.121636	20	0.460856
	RP11-347C12.2	0.0670288	0.0180061	1.06933	1.03225	1.10774	0.000197215	0.417071	20	0.386172
	CCR10	-0.842351	0.253888	0.430697	0.261853	0.708411	0.000907297	0.0138552	15	0.442163
	AP3M1	0.108066	0.0381707	1.11412	1.03381	1.20067	0.0046386	0.393111	20	0.465018
	SYN3	-0.694421	0.215003	0.499363	0.327644	0.761081	0.00123867	0.871447	18	0.442163
	MKL2	0.404861	0.142251	1.49909	1.13434	1.98114	0.00442572	0.221205	20	0.462193
	H1FNT	0.237703	0.0808401	1.26833	1.08248	1.48609	0.00327781	0.720985	20	0.460856
	TTC24	0.203391	0.0575559	1.22555	1.09481	1.37191	0.000409641	0.970425	20	0.427802
	AC005154.6	-0.0437338	0.0143257	0.957209	0.930706	0.984466	0.00226707	0.305063	20	0.460856
	MRPL21	-0.0834537	0.0163271	0.919934	0.890961	0.949849	3.198243e-07	0.31465	20	0.00350894
	SPN	0.364218	0.127171	1.43939	1.12183	1.84683	0.00418322	0.402476	20	0.460856
	FAM49A	-0.174713	0.0523226	0.839698	0.757853	0.930381	0.000840341	0.0677307	20	0.442163
	HYLS1	-0.490798	0.149625	0.612138	0.456547	0.820753	0.00103737	0.841232	20	0.442163
	HLA-DRB5	-0.0388671	0.013282	0.961879	0.937161	0.987248	0.00343028	0.93158	20	0.460856
	LINC00862	-0.158384	0.0533406	0.853522	0.768794	0.947587	0.00298493	0.174752	20	0.460856
	CYP21A1P	-0.0642219	0.0209968	0.937797	0.899986	0.977196	0.00222332	0.522856	20	0.460856
	NEU1	-0.271348	0.0928441	0.762351	0.635513	0.914504	0.00347108	0.829012	20	0.460856
	HSPA1B	-0.173844	0.0561576	0.840428	0.752832	0.938216	0.00196381	0.0545861	20	0.460856
	LY6G6C	-0.426238	0.14637	0.652961	0.490111	0.869921	0.0035905	0.792577	20	0.460856
	CSNK2B	0.211577	0.0688737	1.23563	1.07959	1.41421	0.00212664	0.127309	20	0.460856
	APOM	-0.264395	0.0901989	0.76767	0.643274	0.916123	0.00337611	0.623305	20	0.460856
	VIT	0.122517	0.0425107	1.13034	1.03997	1.22855	0.0039513	0.673983	20	0.460856
	NT5M	0.0653973	0.0227493	1.06758	1.02103	1.11626	0.00404418	0.125595	20	0.460856
	ATF6B	0.116913	0.0384635	1.12402	1.0424	1.21204	0.00236908	0.171982	20	0.460856
	BBIP1	0.156028	0.0529871	1.16886	1.05356	1.29678	0.00323322	0.707437	20	0.460856
	LINGO3	-0.457886	0.136011	0.63262	0.484583	0.825881	0.000761176	0.0903123	20	0.442163
	HLA-DQB1-AS1	-0.0439906	0.0132793	0.956963	0.932377	0.982197	0.000923974	0.462837	20	0.442163
	RP11-430K21.2	-0.149082	0.0464408	0.861498	0.786545	0.943595	0.00132663	0.790451	20	0.442163
	C4B	0.0433136	0.0144703	1.04427	1.01506	1.07431	0.00276005	0.467433	20	0.460856
	AC099850.1	0.13842	0.0396198	1.14846	1.06265	1.2412	0.000476365	0.172381	20	0.442163
	AP001469.7	-0.300743	0.103952	0.740268	0.603814	0.907559	0.00381458	0.304906	20	0.460856
	CYP21A2	0.104922	0.0364755	1.11062	1.034	1.19293	0.00402118	0.0918282	20	0.460856
	RP4-756G23.5	0.144948	0.0501679	1.15598	1.04772	1.27542	0.00386163	0.771168	20	0.460856
	C7orf73	-0.0782488	0.0217239	0.924734	0.886187	0.964959	0.000315816	0.385628	20	0.427802
	CTD-2037K23.2	-0.100182	0.0307047	0.904673	0.851834	0.960789	0.00110332	0.0143805	20	0.442163
	CTC-228N24.3	0.0745706	0.0261641	1.07742	1.02356	1.13411	0.00437042	0.792523	20	0.460856
	RAB30-AS1	0.0847375	0.0298959	1.08843	1.02649	1.15411	0.00459086	0.206517	20	0.465018
	TNXA	-0.0769698	0.0269272	0.925918	0.878318	0.976098	0.00425723	0.361384	20	0.460856
	RP11-362F19.1	0.0441878	0.0136684	1.04518	1.01755	1.07356	0.00122561	0.374949	20	0.442163
	LINC01093	0.120544	0.0407678	1.12811	1.04148	1.22195	0.00310796	0.838997	20	0.460856
	RP11-757G1.6	-0.0646371	0.0182106	0.937408	0.904539	0.971471	0.000386096	0.211579	20	0.427802
	RP11-113K21.4	0.0928505	0.032972	1.0973	1.02863	1.17055	0.00486188	0.384704	20	0.465018
	RP11-620J15.3	0.0996776	0.032214	1.10481	1.03721	1.17682	0.00197324	0.0928386	20	0.460856
	RP11-709D24.6	-0.215775	0.0646262	0.805917	0.710034	0.914747	0.00084135	0.101481	20	0.442163
	RP11-345J4.5	0.073214	0.0233905	1.07596	1.02775	1.12644	0.00174761	0.732278	14	0.460856
	RP11-266L9.6	-0.16477	0.0570112	0.848089	0.758425	0.948353	0.00385077	0.0303249	20	0.460856
	HNRNPA1P52	0.0988355	0.0329267	1.10388	1.03489	1.17747	0.00268496	0.189056	20	0.460856
	CTD-2192J16.21	0.0493465	0.0169804	1.05058	1.01619	1.08614	0.00365984	0.72135	20	0.460856
	RP11-571M6.18	-0.130846	0.0461561	0.877353	0.801467	0.960424	0.00458464	0.268367	20	0.465018
	Gene	Beta	SE	or	or_lci95	or_uci95	p_SMR	p_HEIDI	nsnp_HEIDI	p_SMR_fdr
	AC005154.6	-0.0775682	0.021703	0.925364	0.886826	0.965576	0.000351466	0.67613	20	0.430658
	AC099850.1	0.155931	0.0530114	1.16875	1.05341	1.29671	0.00326665	0.672119	13	0.543592
	ADCK3	0.086358	0.0261061	1.0902	1.03582	1.14743	0.000939755	0.161275	20	0.430658
	AKIP1	0.137428	0.0471704	1.14732	1.046	1.25845	0.00357473	0.112658	20	0.543592
	AP1M1	-0.243694	0.0796034	0.783727	0.67051	0.916062	0.00220339	0.166298	20	0.540932
	BOLA2	0.0831527	0.0266524	1.08671	1.0314	1.14498	0.00180917	0.0997474	20	0.507897
	C4A	-0.0534796	0.0163088	0.947925	0.918104	0.978715	0.00104109	0.198618	20	0.44728
	C7orf73	-0.190107	0.0560057	0.826871	0.740908	0.922806	0.000687735	0.801355	20	0.430658
	CAPRIN2	0.244349	0.0718314	1.27679	1.10911	1.46982	0.000669686	0.519566	20	0.430658
	CCDC66	0.138697	0.0459045	1.14878	1.04993	1.25693	0.00251584	0.893567	20	0.543592
	CDC42BPA	-0.194311	0.0660074	0.823402	0.723478	0.937127	0.00324228	0.672904	17	0.543592
	CDKN2B	-0.150601	0.0473238	0.860191	0.783993	0.943795	0.00146083	0.0424426	18	0.507897
	CEACAM3	-0.227424	0.0795955	0.796583	0.681519	0.931074	0.00427329	0.413175	8	0.543592
	CEP85L	0.265354	0.0915496	1.30389	1.08972	1.56016	0.00374981	0.58159	20	0.543592
	CHD7	0.357419	0.122948	1.42963	1.12349	1.8192	0.00364831	0.713296	12	0.543592
	CHMP4B	-0.15043	0.052992	0.860338	0.775464	0.954502	0.00452921	0.240331	20	0.543592
	COQ2	-0.184046	0.06397	0.831898	0.733867	0.943023	0.00401386	0.576081	4	0.543592
	CTD-2192J16.21	0.0450295	0.0153322	1.04606	1.01509	1.07797	0.00331489	0.766574	20	0.543592
	CYP21A2	0.0858056	0.0237983	1.08959	1.03994	1.14162	0.000311507	0.394248	20	0.430658
	DIRC2	-0.269046	0.0952396	0.764108	0.633994	0.920925	0.00472895	0.611781	9	0.543592
	DMRTC2	0.08658	0.0295999	1.09044	1.02898	1.15557	0.00344448	0.429911	20	0.543592
	DOCK8	-0.203678	0.0693372	0.815725	0.71207	0.934469	0.00330861	0.701198	9	0.543592
	EBF4	0.21693	0.0711214	1.24226	1.08062	1.42808	0.00228731	0.588433	8	0.542172
	GSTM4	-0.0399475	0.0129239	0.96084	0.936807	0.98549	0.00199494	0.0431856	20	0.507897
	HEATR3	0.0838094	0.0295179	1.08742	1.02629	1.15219	0.00452169	0.954425	20	0.543592
	HIST1H2BD	-0.154923	0.045704	0.856481	0.783094	0.936746	0.000699704	0.220272	13	0.430658
	HLA-DQB1-AS1	-0.0791993	0.0256036	0.923856	0.878638	0.971401	0.00197951	0.343777	20	0.507897
	HLA-DRB5	-0.0475481	0.0168342	0.953565	0.922615	0.985552	0.00473547	0.80964	20	0.543592
	HLA-S	-0.0381546	0.0128379	0.962564	0.938646	0.987092	0.00295838	0.538469	20	0.543592
	HNRNPA1P52	0.100096	0.034716	1.10528	1.03257	1.1831	0.00393567	0.406497	20	0.543592
	HS3ST3A1	0.085413	0.0288315	1.08917	1.02933	1.15249	0.00305165	0.486271	13	0.543592
	IBA57	-0.0719778	0.0256021	0.930552	0.885009	0.978438	0.0049327	0.42443	20	0.543592
	IGHMBP2	0.0531616	0.0119267	1.0546	1.03023	1.07954	8.2972e-06	0.698997	20	0.0285175
	IGHV3-43	0.112069	0.0377615	1.11859	1.03879	1.20452	0.00299937	0.341659	20	0.543592
	MAN2C1	0.0577717	0.0203607	1.05947	1.01803	1.10261	0.00454811	0.911006	20	0.543592
	MAPK3	0.163213	0.0578347	1.17729	1.05112	1.3186	0.00477173	0.063571	20	0.543592
	MCM3AP	-0.221098	0.0710535	0.801638	0.697423	0.921426	0.00186006	0.306352	20	0.507897
	METTL21B	-0.0529313	0.0175572	0.948445	0.916362	0.981651	0.00257152	0.243901	20	0.543592
	MRPL21	-0.127238	0.0255547	0.880524	0.837507	0.92575	6.39014e-07	0.656362	20	0.00439258
	MTG1	0.108294	0.0384833	1.11438	1.03341	1.20168	0.00489229	0.540348	20	0.543592
	PQLC2	0.142143	0.0501664	1.15274	1.04479	1.27185	0.00460516	0.831641	20	0.543592
	PSEN2	0.22979	0.0693739	1.25834	1.09836	1.44161	0.000925163	0.190544	5	0.430658
	PUS10	-0.223005	0.0765663	0.800111	0.688614	0.929661	0.00358467	0.298713	10	0.543592
	RP11-231C14.3	0.178899	0.056884	1.1959	1.06973	1.33695	0.001661	0.99024	6	0.507897
	RP11-231C14.4	-0.117528	0.0366866	0.889116	0.827428	0.955403	0.00135736	0.604405	12	0.507897
	RP11-245J9.4	-0.118076	0.0404504	0.888629	0.820896	0.96195	0.0035113	0.214188	20	0.543592
	RP11-326C3.13	-0.0504747	0.0158868	0.950778	0.921629	0.980849	0.00148728	0.326675	20	0.507897
	RP11-347C12.2	0.125609	0.0378039	1.13384	1.05286	1.22104	0.00089167	0.307711	20	0.430658
	RP11-362F19.1	0.0519795	0.0168104	1.05335	1.01921	1.08864	0.00198744	0.732689	20	0.507897
	RP11-362F19.3	0.10405	0.0349094	1.10966	1.03627	1.18824	0.00287714	0.494495	12	0.543592
	RP11-620J15.3	0.195929	0.0569516	1.21644	1.08796	1.36009	0.000581142	0.184404	16	0.430658
	SH3YL1	-0.0935834	0.0266393	0.910662	0.864334	0.959474	0.000443093	0.0486605	20	0.430658
	SIK2	0.221744	0.0772503	1.24825	1.07287	1.45231	0.00409866	0.395895	20	0.543592
	TBX6	-0.082939	0.0254394	0.920407	0.87564	0.967463	0.00111309	0.185395	20	0.450082
	TJP2	0.0639003	0.022268	1.06599	1.02046	1.11354	0.00410995	0.107775	20	0.543592
	TMEM106C	-0.36004	0.122896	0.697648	0.548309	0.887662	0.00339361	0.246075	3	0.543592
	TRIM37	0.0627092	0.0186984	1.06472	1.0264	1.10446	0.000797354	0.776119	20	0.430658
	TTC24	0.120115	0.035221	1.12763	1.05241	1.20822	0.000648886	0.513532	18	0.430658
	XPNPEP1	-0.256208	0.0861559	0.773981	0.653722	0.916363	0.00294164	0.585244	16	0.543592
	XRCC6BP1	0.0496224	0.015875	1.05087	1.01868	1.08409	0.00177304	0.0382371	20	0.507897
