# Supplementary material for: Integrative multi-omics quantitative trait loci prioritize CASP7 as a candidate protective gene for cataract
Source: Medicine (Baltimore). 2026 Jul 10;105(28):e49709. doi: 10.1097/MD.0000000000049709 (PMC13363043; doi:10.1097/MD.0000000000049709)
Supplement: Supplementary file 6 [file medi-105-e49709-s006.xlsx]

## Sheet: Table S7
Table S7. Summary data-level Mendelian randomization analysis for association between gene expression and Cataract in replicate stage(CIS+GTX).
	gene_names	Beta	SE	or	or_lci95	or_uci95	p_SMR	p_HEIDI	nsnp_HEIDI	p_SMR_fdr
	AARS	0.345357	0.114552	1.41249	1.12844	1.76805	0.00257114	0.324124	20	0.550522
	ABT1	0.216114	0.0702731	1.24124	1.08153	1.42454	0.00210259	0.0522768	20	0.54601
	AC005154.6	-0.0554775	0.0162857	0.946033	0.916313	0.976718	0.000657971	0.838775	20	0.394202
	ADCK3	0.0726526	0.0185747	1.07536	1.03691	1.11523	9.176912e-05	0.20738	20	0.204816
	ANKRD50	0.134091	0.0472097	1.1435	1.04244	1.25436	0.00450662	0.612993	20	0.581876
	ANXA11	-0.131262	0.0460671	0.876988	0.801273	0.959857	0.0043807	0.159425	20	0.581876
	AP1M1	-0.0934111	0.0314341	0.910819	0.856396	0.9687	0.00296203	0.164019	20	0.556748
	APOM	-0.299283	0.101923	0.74135	0.607106	0.905277	0.00332075	0.816527	20	0.556748
	ARF4	-0.271149	0.0668837	0.762503	0.66882	0.869309	5.034062e-05	0.205875	9	0.196618
	ATF6B	0.134222	0.0434827	1.14365	1.05022	1.24539	0.00202323	0.70813	20	0.54601
	ATPIF1	0.157956	0.0505292	1.17111	1.06069	1.29304	0.00177185	0.40865	20	0.532339
	BMP4	0.581166	0.165423	1.78812	1.29296	2.47291	0.000442722	0.709083	20	0.361207
	BOP1	0.303016	0.106672	1.35394	1.09849	1.66878	0.00450224	0.503107	20	0.581876
	BTN3A2	-0.0457081	0.0142322	0.955321	0.92904	0.982345	0.00132001	0.558341	20	0.479594
	C11orf58	0.23734	0.0777736	1.26787	1.08861	1.47665	0.00227568	0.521361	20	0.550522
	C4B	0.0482944	0.0163547	1.04948	1.01637	1.08367	0.00314765	0.70807	20	0.556748
	CAPRIN2	0.221836	0.0643893	1.24837	1.10036	1.41629	0.000570575	0.787374	20	0.383458
	CASC3	-0.209871	0.0680716	0.810689	0.709431	0.926399	0.00204859	0.312807	20	0.54601
	CASP7	-0.0985035	0.0249568	0.906193	0.862932	0.951621	7.915222e-05	0.295977	20	0.204816
	CCDC42	0.746503	0.260926	2.10961	1.26502	3.51809	0.00422338	0.0401483	20	0.581876
	CCR10	-0.846607	0.281583	0.428868	0.246965	0.744752	0.00264186	0.0811701	16	0.550522
	CHD7	0.166706	0.0592059	1.18141	1.05197	1.32677	0.00486713	0.375736	20	0.584917
	CHMP4B	-0.116021	0.035745	0.890457	0.830206	0.955079	0.00117127	0.0151747	20	0.455769
	CLASP1	-0.25589	0.0815615	0.774227	0.659845	0.908437	0.00170462	0.240369	20	0.522182
	COPZ2	-0.169604	0.0597942	0.843999	0.750661	0.948942	0.00456159	0.676007	20	0.581918
	CTC-228N24.3	0.093925	0.0298047	1.09848	1.03615	1.16456	0.00162516	0.901613	20	0.51816
	CTD-2366F13.1	0.204908	0.072623	1.22741	1.06457	1.41517	0.00477942	0.90822	20	0.584917
	CTD-2516F10.2	-0.118328	0.0395095	0.888405	0.822204	0.959935	0.00274506	0.0919775	20	0.550522
	CYP21A1P	-0.0730344	0.0237247	0.929569	0.887333	0.973815	0.00208108	0.0263488	20	0.54601
	CYP21A2	0.118228	0.0412478	1.1255	1.03809	1.22027	0.00415318	0.448735	20	0.581876
	DDAH2	-0.128894	0.0434416	0.879067	0.807316	0.957195	0.00300653	0.0411856	20	0.556748
	DIRAS1	-0.148891	0.0529621	0.861663	0.776703	0.955916	0.0049345	0.42214	20	0.588486
	DNAJC8	0.166928	0.0545788	1.18167	1.06179	1.31509	0.00222471	0.646631	20	0.550522
	DNTT	0.458985	0.133558	1.58247	1.218	2.05599	0.000589067	0.930215	20	0.383458
	DPF2	0.218638	0.0516349	1.24438	1.12461	1.37691	2.292613e-05	0.872553	20	0.119392
	DPH6	-0.343297	0.0955928	0.709427	0.588217	0.855615	0.000329097	0.0531228	20	0.342765
	DTX2	-0.0920624	0.0265056	0.912048	0.865876	0.960682	0.000514072	0.239477	20	0.382445
	DUSP14	0.0696891	0.0211767	1.07217	1.02858	1.11761	0.000998888	0.0966468	20	0.455769
	ECE1	-0.122128	0.0420813	0.885035	0.814967	0.961127	0.00370553	0.890746	20	0.581876
	EIF2B4	-0.466771	0.150632	0.627024	0.466727	0.842373	0.00194336	0.208792	20	0.54601
	FAM105A	0.232678	0.0768726	1.26198	1.08546	1.46719	0.00247152	0.0570855	20	0.550522
	FAM132B	-0.0691366	0.0213369	0.933199	0.894977	0.973053	0.00119431	0.374813	20	0.455769
	FAM32A	-0.451655	0.158983	0.636574	0.466144	0.869316	0.00449854	0.112081	20	0.581876
	FLNB	-0.167339	0.0543177	0.845913	0.760483	0.94094	0.00206485	0.374747	20	0.54601
	FLOT1	0.0904479	0.0318009	1.09466	1.02852	1.16507	0.00445248	0.392172	20	0.581876
	GKAP1	-0.191831	0.0644426	0.825446	0.727502	0.936577	0.00291292	0.813173	20	0.556748
	HCG4P3	0.0812978	0.0286757	1.08469	1.02541	1.1474	0.00458145	0.0264107	20	0.581918
	HIST1H2BD	-0.0715476	0.0187324	0.930952	0.897391	0.965768	0.000133749	0.0682136	20	0.223299
	HIST1H2BO	0.743771	0.236551	2.10385	1.3233	3.34481	0.00166526	0.0284847	20	0.520327
	HIST2H2BF	-0.256306	0.0743523	0.773905	0.668956	0.895319	0.000566475	0.0125057	8	0.383458
	HLA-K	-0.052854	0.0167033	0.948518	0.917968	0.980085	0.00155463	0.429697	20	0.510045
	HPSE	-0.120587	0.0331885	0.8864	0.830575	0.945977	0.000279698	0.266904	11	0.331687
	HSPA1B	-0.183744	0.0633685	0.832149	0.734955	0.942196	0.00373633	0.0150558	20	0.581876
	IER3	0.0912064	0.0319865	1.0955	1.02892	1.16637	0.00435266	0.528966	20	0.581876
	IGHMBP2	0.0934287	0.0218772	1.09793	1.05185	1.14603	1.94946e-05	0.869275	20	0.119392
	IGHV3-20	-0.0778484	0.0272298	0.925105	0.877026	0.975819	0.0042505	0.46644	20	0.581876
	INTS8	0.191528	0.0652855	1.2111	1.06563	1.37642	0.00334952	0.385124	20	0.556748
	KDM3B	-0.129404	0.0426046	0.878619	0.80823	0.955138	0.00238694	0.586705	20	0.550522
	KLHL17	0.330413	0.0934261	1.39154	1.1587	1.67118	0.000405268	0.062639	20	0.361207
	KRTCAP3	-0.109447	0.0346134	0.89633	0.837537	0.959249	0.00156706	0.120391	20	0.510045
	LDOC1L	0.0720767	0.0239659	1.07474	1.02542	1.12643	0.00263428	0.738725	20	0.550522
	LINC00243	0.0610309	0.021419	1.06293	1.01923	1.1085	0.00438052	0.813549	20	0.581876
	LINGO2	0.159054	0.0555827	1.1724	1.05139	1.30734	0.00421543	0.296688	17	0.581876
	LY6G6C	-0.541403	0.170599	0.581931	0.416538	0.812996	0.00150588	0.892641	20	0.510045
	LY9	-0.188587	0.0642513	0.828128	0.73014	0.939268	0.00333399	0.0391959	20	0.556748
	ME1	-0.471771	0.157177	0.623896	0.45848	0.848993	0.00268634	0.160018	20	0.550522
	MGAM	-0.18401	0.055838	0.831927	0.745685	0.928145	0.000982749	0.153577	20	0.455769
	MKL2	0.522483	0.161337	1.68621	1.22908	2.31337	0.00120176	0.181379	20	0.455769
	MOV10L1	-0.4947	0.168535	0.609754	0.438222	0.848427	0.00333224	0.368073	20	0.556748
	MRPL21	-0.0790405	0.0184724	0.924003	0.891147	0.95807	1.878676e-05	0.643381	20	0.119392
	MRPS9	0.0753041	0.0262811	1.07821	1.02408	1.13521	0.0041657	0.329689	20	0.581876
	MTG1	0.121052	0.040969	1.12868	1.04159	1.22305	0.00312945	0.218902	20	0.556748
	MYD88	-0.550902	0.168632	0.57643	0.414194	0.802211	0.00108737	0.537653	20	0.455769
	NAA35	0.222415	0.0734187	1.24909	1.08168	1.44241	0.00245038	0.0914762	20	0.550522
	NBEA	0.375202	0.114507	1.45529	1.16273	1.82146	0.00105042	0.0427464	15	0.455769
	NCL	-0.166503	0.0495919	0.84662	0.768202	0.933044	0.000786594	0.869289	20	0.438892
	NEU1	-0.307153	0.104913	0.735538	0.598827	0.90346	0.00341479	0.310231	20	0.561572
	NIFK	-0.169059	0.0505539	0.844459	0.764797	0.932419	0.000825394	0.0987923	20	0.44466
	NRBP1	0.217724	0.0552546	1.24324	1.11564	1.38545	8.135173e-05	0.576969	20	0.204816
	NT5DC2	0.10822	0.0350962	1.11429	1.04022	1.19364	0.00204566	0.104639	20	0.54601
	OXR1	0.447977	0.135766	1.56514	1.19947	2.0423	0.000968145	0.051226	20	0.455769
	PARP6	-0.506567	0.162349	0.602561	0.438335	0.828314	0.00180705	0.594126	20	0.532671
	PPM1G	0.305405	0.094467	1.35717	1.12778	1.63323	0.00122526	0.230082	20	0.455769
	PQLC2	0.297023	0.0985594	1.34585	1.10943	1.63264	0.00258127	0.485694	20	0.550522
	PRC1	-0.234246	0.0813133	0.791167	0.67461	0.927862	0.00396694	0.656407	20	0.581876
	PRKCI	0.524058	0.15427	1.68887	1.24818	2.28514	0.000681268	0.377259	20	0.394202
	PSEN2	0.355166	0.0933899	1.42642	1.18782	1.71294	0.00014293	0.346979	20	0.223299
	RANGAP1	-0.360883	0.127795	0.697061	0.542612	0.895472	0.00474405	0.762042	20	0.584917
	RP11-1149O23.3	0.0743424	0.0211325	1.07718	1.03347	1.12273	0.000434934	0.0369145	20	0.361207
	RP11-252A24.7	0.105515	0.036556	1.11128	1.03445	1.19383	0.00389701	0.678026	15	0.581876
	RP11-326C3.13	-0.0626681	0.0169298	0.939255	0.9086	0.970945	0.0002142	0.163439	20	0.304223
	RP11-517C16.2	0.235837	0.0724685	1.26597	1.09834	1.45918	0.0011366	0.743817	20	0.455769
	RP11-757G1.6	-0.0618344	0.0206257	0.940039	0.902794	0.978819	0.00271818	0.296956	20	0.550522
	SCAMP1	-0.322248	0.0887367	0.724518	0.608857	0.862152	0.000281766	0.979919	20	0.331687
	SEZ6L	-0.261876	0.0915547	0.769606	0.643185	0.920877	0.00423209	0.0883281	18	0.581876
	SFTPD	0.118556	0.0421053	1.12587	1.03669	1.22273	0.00486708	0.238161	20	0.584917
	SGCD	0.133646	0.0454058	1.14299	1.04566	1.24937	0.00324667	0.297359	20	0.556748
	SLC12A2	0.242022	0.082193	1.27382	1.08429	1.49649	0.00323412	0.645297	20	0.556748
	SLC44A5	-0.095969	0.0340619	0.908492	0.84982	0.971215	0.00484006	0.148868	20	0.584917
	SNORA75	-0.267725	0.0894998	0.765118	0.642014	0.911827	0.0027775	0.909508	20	0.550522
	SNX17	0.189938	0.058723	1.20917	1.07771	1.35667	0.00121872	0.0490101	20	0.455769
	SOCS5	0.378844	0.129714	1.4606	1.1327	1.88341	0.00349354	0.0938762	20	0.568538
	SYN3	-0.81853	0.246417	0.44108	0.272121	0.714943	0.000894636	0.286544	17	0.455769
	TADA2A	0.11884	0.0373908	1.12619	1.04661	1.21182	0.00148133	0.800741	20	0.510045
	TBC1D31	0.330731	0.0863696	1.39199	1.17521	1.64875	0.000128531	0.547982	20	0.223299
	TBX6	-0.19674	0.0657849	0.821404	0.722037	0.934446	0.00278379	0.677325	20	0.550522
	TCTEX1D2	0.075063	0.0262827	1.07795	1.02383	1.13494	0.00429032	0.209997	20	0.581876
	TMEM159	-0.397713	0.137271	0.671855	0.513367	0.879271	0.00376417	0.399284	20	0.581876
	TNFRSF10A	0.181353	0.0530693	1.19884	1.08041	1.33025	0.000632491	0.650053	20	0.394202
	TNXA	-0.0867314	0.0304489	0.916923	0.863802	0.973311	0.00439361	0.839868	20	0.581876
	TRIM10	-0.199308	0.0679381	0.819298	0.717153	0.935991	0.00334982	0.710981	20	0.556748
	TTC24	0.199013	0.0647995	1.2202	1.07466	1.38544	0.00213189	0.777157	20	0.54601
	TUFT1	0.49428	0.164784	1.63932	1.18685	2.26428	0.00270362	0.0656739	18	0.550522
	UEVLD	-0.272353	0.0894075	0.761585	0.639166	0.907452	0.00231758	0.420768	20	0.550522
	VCL	-0.114299	0.0400098	0.891991	0.824714	0.964756	0.00427962	0.381568	20	0.581876
	VPS35	-0.401212	0.14168	0.669508	0.507172	0.883805	0.00462831	0.152149	20	0.58313
	WEE1	0.201184	0.0682353	1.22285	1.06977	1.39784	0.00319437	0.0960952	20	0.556748
	XPNPEP1	-0.128512	0.0355231	0.879403	0.820257	0.942814	0.00029723	0.566026	20	0.331687
	ZFP57	0.0470689	0.0148516	1.04819	1.01812	1.07915	0.00152814	0.357722	20	0.510045
	ZKSCAN4	0.176187	0.0612745	1.19266	1.05769	1.34485	0.00403541	0.420143	20	0.581876
	ZNF558	0.106689	0.0378491	1.11259	1.03304	1.19826	0.00482052	0.203516	20	0.584917
	Gene	Beta	SE	or	or_lci95	or_uci95	p_SMR	p_HEIDI	nsnp_HEIDI	p_SMR_fdr
	AC005154.6	-0.0815843	0.0245821	0.921655	0.878302	0.967148	0.000903911	0.764042	20	0.47198
	ADCK3	0.112811	0.0296998	1.11942	1.05612	1.18652	0.000145648	0.214827	20	0.305835
	ADD3	-0.431846	0.144747	0.649309	0.488923	0.862309	0.00285008	0.442785	20	0.701924
	AP1M1	-0.284697	0.0904086	0.752242	0.630087	0.89808	0.00163828	0.0727154	20	0.556034
	BTN3A2	-0.0586406	0.0184229	0.943046	0.909601	0.97772	0.0014574	0.170429	20	0.556034
	C4A	-0.0632607	0.0185254	0.938699	0.905226	0.973409	0.000638251	0.855378	20	0.396345
	CAPRIN2	0.224181	0.0790538	1.2513	1.07169	1.46101	0.00457105	0.246653	20	0.766196
	CDC42BPA	-0.241218	0.0765516	0.78567	0.676205	0.912856	0.00162686	0.94611	15	0.556034
	COQ2	-0.244403	0.07428	0.783172	0.677062	0.905911	0.00100081	0.241048	4	0.485247
	CRELD1	-0.311994	0.11105	0.731986	0.58881	0.909977	0.00496212	0.286101	7	0.766196
	DNAJC8	0.177477	0.0594082	1.1942	1.06294	1.34167	0.00281342	0.582636	20	0.701924
	DOCK9	0.22929	0.0713615	1.25771	1.09354	1.44652	0.00131322	0.468682	20	0.556034
	HIST1H2BD	-0.189705	0.0521787	0.827203	0.746787	0.916279	0.000277238	0.0190525	11	0.305835
	IGHMBP2	0.0487471	0.0134852	1.04995	1.02257	1.07808	0.000300501	0.778534	20	0.305835
	KRTCAP3	-0.148679	0.0503151	0.861846	0.780909	0.951171	0.0031272	0.153536	20	0.701924
	LDOC1L	0.236644	0.0828028	1.26699	1.07718	1.49024	0.0042642	0.93623	20	0.766196
	MGAM	-0.455608	0.162042	0.634062	0.461529	0.871094	0.00492865	0.459289	9	0.766196
	MRPL21	-0.118384	0.0286821	0.888355	0.839792	0.939726	3.668227e-05	0.751917	20	0.248999
	MRPS9	0.180145	0.0627221	1.19739	1.05888	1.35402	0.0040774	0.609736	20	0.766196
	MTG1	0.129917	0.0437194	1.13873	1.04522	1.24061	0.00296245	0.313111	20	0.701924
	NFIL3	-0.347028	0.119049	0.706786	0.559695	0.892533	0.00355683	0.355611	20	0.73163
	NRBP1	0.337956	0.0913647	1.40208	1.1722	1.67704	0.000216465	0.935644	20	0.305835
	PQLC2	0.167305	0.0569088	1.18211	1.05735	1.3216	0.00328347	0.862237	20	0.701924
	PSEN2	0.286413	0.0808649	1.33164	1.13646	1.56035	0.000397305	0.174871	5	0.337113
	RP11-1149O23.3	0.0710004	0.0204057	1.07358	1.03149	1.11739	0.000502459	0.195335	20	0.378966
	RP11-326C3.13	-0.0611354	0.0167256	0.940696	0.910358	0.972045	0.000256977	0.293592	20	0.305835
	RP11-620J15.3	0.177669	0.061818	1.19443	1.05813	1.34828	0.00405228	0.100529	17	0.766196
	SCAMP1	-0.322068	0.0943622	0.724649	0.602289	0.871867	0.00064228	0.920665	20	0.396345
	SH3YL1	-0.108817	0.0302076	0.896895	0.845334	0.9516	0.000315387	0.0268425	20	0.305835
	SIN3B	0.149613	0.050089	1.16138	1.05278	1.28119	0.0028178	0.933633	4	0.701924
	SLC2A5	0.330333	0.112269	1.39143	1.1166	1.73391	0.00325736	0.0751327	20	0.701924
	TBX6	-0.0841988	0.0286637	0.919248	0.869028	0.972371	0.00330901	0.653719	20	0.701924
	TNFRSF10A	0.173826	0.0518249	1.18985	1.07492	1.31706	0.000796223	0.267902	20	0.450397
	TTC24	0.11753	0.0393192	1.12472	1.04129	1.21482	0.00279789	0.440352	18	0.701924
	XPNPEP1	-0.308591	0.0988403	0.734481	0.605126	0.891487	0.00179554	0.500638	16	0.580386
	ZFP57	0.0375905	0.0118853	1.03831	1.0144	1.06278	0.00156272	0.828773	20	0.556034
