# Supplementary material for: Integrative multi-omics quantitative trait loci prioritize CASP7 as a candidate protective gene for cataract
Source: Medicine (Baltimore). 2026 Jul 10;105(28):e49709. doi: 10.1097/MD.0000000000049709 (PMC13363043; doi:10.1097/MD.0000000000049709)
Supplement: Supplementary file 7 [file medi-105-e49709-s007.xlsx]

## Sheet: Table S8
Table S8. Summary data-level Mendelian randomization analysis for association between gene expression and Senile Cataract in replicate stage(CIS+GTX).
	gene_name	b_SMR	se_SMR	or	or_lci95	or_uci95	p_SMR	p_HEIDI	nsnp_HEIDI	p_SMR_fdr
	AC005154.6	-0.00101479	0.000300147	0.998986	0.998398	0.999574	0.000722261	0.363597	20	0.663292
	AC009403.2	-0.00253902	0.000828372	0.997464	0.995846	0.999085	0.00217618	0.645823	20	0.799653
	ADAMTS17	-0.00442929	0.00132649	0.995581	0.992995	0.998172	0.000840498	0.330785	20	0.663292
	ADM	0.00255124	0.000724424	1.00255	1.00113	1.00398	0.000428714	0.439069	20	0.590014
	AMZ1	0.0112748	0.00374617	1.01134	1.00394	1.01879	0.00261511	0.0260205	20	0.799653
	ARF4	-0.00439262	0.00121596	0.995617	0.993247	0.997993	0.000303298	0.167865	6	0.590014
	ARHGAP21	-0.00413044	0.00145334	0.995878	0.993045	0.998719	0.0044827	0.472367	20	0.799653
	ATXN7	0.0166935	0.00571967	1.01683	1.0055	1.0283	0.00351588	0.639705	20	0.799653
	BRI3	0.00272991	0.000893001	1.00273	1.00098	1.00449	0.00223561	0.119318	20	0.799653
	BTBD10	0.0016098	0.00056984	1.00161	1.00049	1.00273	0.00472788	0.0554425	20	0.799653
	C12orf39	0.00189481	0.000670244	1.0019	1.00058	1.00321	0.00469785	0.123244	20	0.799653
	C2orf43	0.00157665	0.000489299	1.00158	1.00062	1.00254	0.00127181	0.300648	20	0.686778
	CAPRIN2	0.00475831	0.00119337	1.00477	1.00242	1.00712	6.68321e-05	0.743285	20	0.422895
	CD8A	-0.00408088	0.00144665	0.995927	0.993108	0.998755	0.00478855	0.305722	20	0.799653
	COL17A1	0.00649039	0.00167897	1.00651	1.0032	1.00983	0.000110769	0.105137	20	0.422895
	CRAT	-0.00125804	0.000439881	0.998743	0.997882	0.999604	0.00423692	0.374536	20	0.799653
	CRHR2	-0.00648775	0.00224064	0.993533	0.98918	0.997906	0.0037856	0.121523	20	0.799653
	CROCC	-0.00265966	0.000916996	0.997344	0.995553	0.999138	0.00372685	0.17565	20	0.799653
	CTSC	0.00187198	0.00057485	1.00187	1.00075	1.003	0.0011281	0.164906	20	0.663292
	DIXDC1	-0.00299042	0.00104888	0.997014	0.994966	0.999066	0.00435739	0.0254122	20	0.799653
	DTX2	-0.00170264	0.000494339	0.998299	0.997332	0.999267	0.000572608	0.34736	20	0.634777
	FAAH	0.00230444	0.00072655	1.00231	1.00088	1.00374	0.00151521	0.144583	20	0.756693
	FBXL20	0.00576705	0.00191141	1.00578	1.00202	1.00956	0.00255143	0.452414	20	0.799653
	FBXW9	-0.0103515	0.00359914	0.989702	0.982745	0.996708	0.0040262	0.150662	20	0.799653
	FLT3LG	-0.0151365	0.00501378	0.984977	0.975346	0.994705	0.0025363	0.377644	16	0.799653
	FSCN2	0.0133362	0.00449749	1.01343	1.00453	1.0224	0.00302424	0.75949	20	0.799653
	GID4	-0.00450945	0.0013803	0.995501	0.992811	0.998198	0.00108688	0.435367	20	0.663292
	GLT8D1	0.00683207	0.00212719	1.00686	1.00267	1.01106	0.00131914	0.0486872	20	0.688593
	GNPTG	-0.00380529	0.00127963	0.996202	0.993707	0.998704	0.00294183	0.379817	20	0.799653
	GS1-251I9.4	-0.00539194	0.00170315	0.994623	0.991308	0.997948	0.00154624	0.665575	20	0.756693
	HMGB3P32	-0.00301372	0.0009164	0.996991	0.995202	0.998783	0.00100671	0.103692	20	0.663292
	IFNAR2	-0.00239402	0.000700929	0.997609	0.996239	0.99898	0.000636666	0.0269491	18	0.634777
	IGHMBP2	0.00155676	0.000407838	1.00156	1.00076	1.00236	0.000135024	0.710542	20	0.422895
	IL10RA	-0.00376668	0.00132228	0.99624	0.993662	0.998826	0.00439098	0.657492	15	0.799653
	IL10RB	-0.00386905	0.00124611	0.996138	0.993708	0.998574	0.00190348	0.150559	14	0.793388
	KCNAB2	0.00389791	0.00105291	1.00391	1.00184	1.00598	0.000213859	0.887087	20	0.558173
	KCNH2	-0.00481646	0.0016608	0.995195	0.991961	0.99844	0.00373069	0.880317	20	0.799653
	KIF21B	0.0109086	0.00387982	1.01097	1.00331	1.01869	0.00492907	0.200678	20	0.799653
	KLHL17	0.00487943	0.00167111	1.00489	1.00161	1.00819	0.00350177	0.177172	20	0.799653
	LINC01013	-0.00632737	0.0020747	0.993693	0.98966	0.997742	0.00229016	0.66571	20	0.799653
	MAGEF1	-0.00285259	0.000804485	0.997151	0.99558	0.998725	0.000391341	0.0286459	20	0.590014
	MED1	0.00482971	0.00170462	1.00484	1.00149	1.0082	0.0046069	0.835539	20	0.799653
	MRPL21	-0.00142557	0.000343117	0.998575	0.997904	0.999247	3.25637e-05	0.506907	20	0.422895
	MYD88	-0.00972089	0.00314202	0.990326	0.984246	0.996444	0.00197587	0.202738	20	0.793388
	NCALD	0.00270573	0.000822772	1.00271	1.00109	1.00433	0.00100704	0.131585	20	0.663292
	NEK3	-0.00321915	0.00108553	0.996786	0.994667	0.998909	0.00302187	0.236817	20	0.799653
	NEK4	0.0126037	0.00417082	1.01268	1.00444	1.021	0.00251204	0.0357477	20	0.799653
	NOMO1	0.00253694	0.000778805	1.00254	1.00101	1.00407	0.00112406	0.440916	20	0.663292
	NOSIP	0.00530644	0.00149979	1.00532	1.00237	1.00828	0.000402996	0.0971047	20	0.590014
	NPIPP1	0.00118846	0.000394692	1.00119	1.00041	1.00196	0.00260299	0.678192	20	0.799653
	NRBP1	0.00304682	0.0010312	1.00305	1.00103	1.00508	0.00313046	0.436019	20	0.799653
	NSUN4	0.00118802	0.000402111	1.00119	1.0004	1.00198	0.00313218	0.508327	20	0.799653
	NT5DC2	0.0023147	0.000659904	1.00232	1.00102	1.00361	0.000452118	0.0285204	20	0.590014
	NUTM2B	0.00133951	0.000403946	1.00134	1.00055	1.00213	0.00091294	0.0786867	20	0.663292
	OCM	0.00228099	0.000770225	1.00228	1.00077	1.0038	0.00306179	0.183449	20	0.799653
	PIF1	0.00866936	0.00266538	1.00871	1.00345	1.01399	0.00114361	0.145165	20	0.663292
	PKD1P6	0.00241074	0.000778365	1.00241	1.00089	1.00394	0.00195368	0.0548664	20	0.793388
	POMT2	0.0040708	0.00135806	1.00408	1.00141	1.00676	0.00272196	0.171003	20	0.799653
	PPP2R4	-0.00138956	0.000485967	0.998611	0.997661	0.999563	0.00424486	0.588775	20	0.799653
	PRR12	0.0116273	0.00401426	1.0117	1.00377	1.01969	0.00377368	0.026158	20	0.799653
	PSMB7	0.00605157	0.00208315	1.00607	1.00197	1.01019	0.00367244	0.0734669	20	0.799653
	PSMD8	-0.00589797	0.00201197	0.994119	0.990207	0.998047	0.003374	0.285164	10	0.799653
	PTPRM	0.001832	0.00063855	1.00183	1.00058	1.00309	0.00411776	0.282754	20	0.799653
	RP11-119F19.2	0.00130046	0.000454938	1.0013	1.00041	1.00219	0.00425591	0.971938	20	0.799653
	RP11-421L21.3	0.00121869	0.00037729	1.00122	1.00048	1.00196	0.00123739	0.654336	20	0.686778
	RP11-757G1.6	-0.001101	0.000384172	0.9989	0.998148	0.999652	0.00415818	0.690319	20	0.799653
	RP11-958N24.1	0.00409451	0.00142453	1.0041	1.0013	1.00691	0.00404931	0.205588	20	0.799653
	RPS11	-0.00758169	0.00270003	0.992447	0.987209	0.997713	0.004985	0.340165	20	0.799653
	SOX4	0.00971653	0.00339693	1.00976	1.00306	1.01651	0.00423126	0.400031	20	0.799653
	STON2	-0.00411409	0.00141445	0.995894	0.993137	0.998659	0.00363034	0.41869	20	0.799653
	SYN3	-0.0140191	0.00450789	0.986079	0.977405	0.99483	0.00187153	0.700407	18	0.793388
	TCN2	0.00192888	0.000641989	1.00193	1.00067	1.00319	0.00265985	0.0492429	20	0.799653
	TCTEX1D2	0.00143996	0.00049216	1.00144	1.00048	1.00241	0.00343572	0.0529477	20	0.799653
	TES	-0.00191544	0.000584918	0.998086	0.996943	0.999231	0.0010577	0.172417	20	0.663292
	TMEM44	0.00336472	0.000967987	1.00337	1.00147	1.00528	0.000508955	0.203506	20	0.613095
	TP53I11	-0.00596456	0.00152223	0.994053	0.991092	0.997023	8.91692e-05	0.334042	20	0.422895
	TPM4	-0.00380488	0.00104347	0.996202	0.994167	0.998242	0.000265985	0.793589	10	0.590014
	TRIM10	-0.00365996	0.00129732	0.996347	0.993816	0.998883	0.00478475	0.204478	20	0.799653
	UCP3	0.00508829	0.00163671	1.0051	1.00188	1.00833	0.00187813	0.201334	20	0.793388
	UPK3B	-0.00172818	0.000615384	0.998273	0.99707	0.999478	0.00498048	0.0690561	20	0.799653
	VEZT	0.00439823	0.00147982	1.00441	1.0015	1.00733	0.00295739	0.242748	20	0.799653
	YWHAG	-0.00301477	0.00096467	0.99699	0.995106	0.998877	0.00177694	0.0848189	20	0.793388
	Gene	b_SMR	se_SMR	or	or_lci95	or_uci95	p_SMR	p_HEIDI	nsnp_HEIDI	p_SMR_fdr
	ABT1	0.00463334	0.00158691	1.00464	1.00152	1.00777	0.0035033	0.334591	20	0.899433
	AC005154.6	-0.00170946	0.00045685	0.998292	0.997399	0.999186	0.000182683	0.862805	20	0.627059
	ANKRD34B	0.00140007	0.00048704	1.0014	1.00045	1.00236	0.00404486	0.815111	20	0.899433
	ASAP1	-0.00471146	0.00155687	0.9953	0.992267	0.998341	0.00247608	0.567707	20	0.899433
	C2orf43	0.00341291	0.00112062	1.00342	1.00122	1.00563	0.00232247	0.489114	19	0.899433
	CAPRIN2	0.00423497	0.00148295	1.00424	1.00133	1.00717	0.0042931	0.0635136	20	0.899433
	CCDC174	0.0054969	0.00181521	1.00551	1.00194	1.0091	0.0024598	0.134735	6	0.899433
	COL17A1	0.00317614	0.000973759	1.00318	1.00127	1.0051	0.00110736	0.342405	20	0.899433
	DTX2P1	0.00113003	0.000355907	1.00113	1.00043	1.00183	0.00149799	0.438376	20	0.899433
	FARSA	-0.00613281	0.00208369	0.993886	0.989835	0.997953	0.00324788	0.686456	14	0.899433
	GS1-251I9.4	-0.00409497	0.00132448	0.995913	0.993331	0.998502	0.00198968	0.752418	9	0.899433
	IFITM3	0.00124135	0.000357602	1.00124	1.00054	1.00194	0.000517906	0.835014	20	0.899433
	IGHMBP2	0.000790348	0.000251824	1.00079	1.0003	1.00128	0.00169822	0.824184	20	0.899433
	KCNAB2	0.00392705	0.00118369	1.00393	1.00161	1.00627	0.000907821	0.579071	20	0.899433
	KLHL17	0.00542579	0.00174663	1.00544	1.002	1.00889	0.00189357	0.53507	20	0.899433
	MRPL21	-0.00216684	0.000532183	0.997836	0.996795	0.998877	4.66886e-05	0.803411	20	0.320517
	NPIPP1	0.00186637	0.000600843	1.00187	1.00069	1.00305	0.00189479	0.0267318	20	0.899433
	NSUN4	0.00102311	0.000347181	1.00102	1.00034	1.00171	0.00320963	0.858899	20	0.899433
	PKD1P6	0.00352837	0.00120292	1.00353	1.00117	1.0059	0.00335524	0.115463	20	0.899433
	PPP2R4	-0.00272211	0.000942965	0.997282	0.99544	0.999126	0.00389241	0.290967	20	0.899433
	RNF216P1	-0.00135383	0.000443799	0.998647	0.997779	0.999516	0.00228431	0.0683927	20	0.899433
	RP11-245J9.4	-0.00279902	0.000868289	0.997205	0.995509	0.998903	0.00126589	0.952451	20	0.899433
	RP11-773D16.1	0.00172807	0.000571803	1.00173	1.00061	1.00285	0.00250986	0.824487	20	0.899433
	SLC2A8	0.00554689	0.00169486	1.00556	1.00223	1.00891	0.00106496	0.150837	20	0.899433
	SMG7	-0.00434193	0.00144432	0.995667	0.992853	0.99849	0.00264535	0.144159	20	0.899433
	TCERG1	-0.0126138	0.00436135	0.987465	0.97906	0.995943	0.0038259	0.837589	3	0.899433
	TPM4	-0.00554364	0.00164086	0.994472	0.991279	0.997675	0.000728838	0.778628	3	0.899433
	ZP3	-0.00115048	0.00039867	0.99885	0.99807	0.999631	0.00390427	0.01227	20	0.899433
