# Supplementary material for: Integrative multi-omics quantitative trait loci prioritize CASP7 as a candidate protective gene for cataract
Source: Medicine (Baltimore). 2026 Jul 10;105(28):e49709. doi: 10.1097/MD.0000000000049709 (PMC13363043; doi:10.1097/MD.0000000000049709)
Supplement: Supplementary file 8 [file medi-105-e49709-s008.xlsx]

## Sheet: Table S10
	Table S10. Summary data-level Mendelian randomization analysis for association between protein expression and Senile Cataract in recovery stage.
	gene_name	Beta	SE	or	or_lci95	or_uci95	p_SMR	p_HEIDI	nsnp_HEIDI	p_SMR_fdr
	NADK	0.259309	0.0947522	1.29603	1.07637	1.56053	0.0062058	0.827705	20	0.476073
	RBP7	-0.268161	0.110216	0.764785	0.6162	0.949198	0.0149725	0.13125	20	0.564074
	PGD	-0.512783	0.195119	0.598827	0.408519	0.877788	0.00858769	0.517352	20	0.476073
	RSPO1	0.11679	0.0559195	1.12388	1.00721	1.25407	0.0367493	0.304633	20	0.676081
	EPHA10	0.379415	0.167715	1.46143	1.052	2.0302	0.0236816	0.0172494	20	0.661938
	ANGPTL3	-0.145529	0.054861	0.864565	0.776424	0.962712	0.00798566	0.0190976	20	0.476073
	KYAT3	0.0989881	0.040041	1.10405	1.02072	1.19419	0.0134296	0.0361232	20	0.521437
	AMY2A	-0.0668315	0.0318597	0.935353	0.878731	0.995623	0.0359334	0.0402887	16	0.676081
	GSTM4	-0.0497224	0.0135535	0.951494	0.92655	0.977109	0.000243895	0.0310743	20	0.0849738
	GSTM1	-0.0532894	0.0145269	0.948106	0.921491	0.975489	0.000244147	0.0407245	20	0.0849738
	GSTM3	-0.0645312	0.0175966	0.937507	0.905724	0.970405	0.000245164	0.0559167	20	0.0849738
	HMGCS2	-0.466121	0.22377	0.627431	0.404659	0.972844	0.037248	0.441135	10	0.676081
	THBS3	0.283874	0.13389	1.32827	1.02168	1.72685	0.033989	0.481042	20	0.676081
	BCAN	-0.163661	0.0624641	0.84903	0.751195	0.959607	0.00879073	0.0282294	15	0.476073
	LY9	0.0729861	0.0286473	1.07572	1.01698	1.13784	0.0108422	0.658271	20	0.507823
	RNPEP	0.103792	0.0419174	1.10937	1.02187	1.20436	0.0132818	0.266485	20	0.521437
	ACP1	0.038335	0.010953	1.03908	1.01701	1.06163	0.00046535	0.0251425	20	0.134409
	GPN1	0.338692	0.172004	1.40311	1.00157	1.96564	0.0489417	0.554429	20	0.693658
	EFEMP1	-0.221652	0.0976238	0.801194	0.661666	0.970145	0.023179	0.378881	20	0.661938
	NAGK	-0.1418	0.0706903	0.867795	0.755517	0.996758	0.044864	0.988661	20	0.676081
	MTHFD2	-0.294116	0.142792	0.74519	0.563274	0.985857	0.0394225	0.869237	6	0.676081
	LMAN2L	-0.311615	0.114127	0.732263	0.585491	0.915829	0.00632516	0.872311	20	0.476073
	IL1R2	-0.0576706	0.0282169	0.943961	0.893172	0.997637	0.0409699	0.914496	20	0.676081
	IL1RL1	-0.032668	0.0163306	0.96786	0.937371	0.99934	0.0454558	0.66242	20	0.677531
	HS6ST1	0.179742	0.0766235	1.19691	1.03	1.39086	0.0189871	0.57698	20	0.618961
	LCT	-0.0439003	0.0169394	0.957049	0.925796	0.989358	0.00955276	0.0628274	20	0.499131
	KYNU	0.080185	0.0321251	1.08349	1.01737	1.1539	0.0125593	0.353286	20	0.521437
	FRZB	0.078442	0.0329308	1.0816	1.01399	1.15371	0.0172177	0.0414547	20	0.608944
	AGFG1	-0.283571	0.13283	0.75309	0.58047	0.977043	0.0327745	0.736762	20	0.676081
	TDGF1	0.0269127	0.0102221	1.02728	1.0069	1.04807	0.00846826	0.88	20	0.476073
	HYAL1	0.203206	0.0989323	1.22532	1.00934	1.48752	0.0399769	0.862912	20	0.676081
	ITIH3	-0.0483998	0.0239531	0.952753	0.909057	0.998549	0.0433199	0.13875	20	0.676081
	CACNA2D3	0.121922	0.0533938	1.12967	1.01742	1.2543	0.0224044	0.530818	20	0.658082
	RBP1	0.344781	0.168166	1.41168	1.01529	1.96283	0.0403402	0.809339	20	0.676081
	CLSTN2	0.123783	0.0630106	1.13177	1.00028	1.28054	0.0494756	0.0952701	20	0.693658
	RARRES1	0.0274042	0.0122612	1.02778	1.00338	1.05278	0.0254146	0.619876	20	0.676081
	HRG	0.0366857	0.0133375	1.03737	1.0106	1.06484	0.00594905	0.337595	20	0.476073
	MAN2B2	0.0313584	0.0148566	1.03186	1.00224	1.06234	0.0347951	0.261236	20	0.676081
	AFM	-0.12402	0.0542748	0.883362	0.794217	0.982513	0.0223105	0.598204	13	0.658082
	ART3	0.105111	0.0500268	1.11083	1.00708	1.22527	0.0356329	0.502764	20	0.676081
	NUDT9	0.324115	0.123103	1.38281	1.08636	1.76015	0.00846646	0.19187	20	0.476073
	METAP1	-0.370437	0.185426	0.690433	0.480047	0.993022	0.0457421	0.91163	20	0.677531
	C9	-0.189768	0.0915064	0.827151	0.691342	0.989639	0.038096	0.848768	7	0.676081
	C6	0.215663	0.0822632	1.24068	1.05594	1.45776	0.00875131	0.594914	9	0.476073
	TXNDC15	-0.0888213	0.0354176	0.915009	0.853645	0.980784	0.0121475	0.945043	20	0.521437
	GM2A	0.10446	0.0476413	1.11011	1.01114	1.21876	0.0283334	0.319643	20	0.676081
	ECI2	-0.0576974	0.0283958	0.943936	0.892835	0.99796	0.042164	0.50933	20	0.676081
	BTN3A1	-0.520819	0.247936	0.594034	0.365396	0.965736	0.0356745	0.965399	20	0.676081
	BTN3A3	-0.031149	0.0145893	0.969331	0.942006	0.997449	0.0327557	0.853325	20	0.676081
	MICB	-0.0408422	0.0159174	0.959981	0.930493	0.990402	0.0102914	0.221807	20	0.507823
	AGER	0.0662676	0.0310623	1.06851	1.0054	1.13559	0.0328935	0.70387	20	0.676081
	VEGFA	0.0432498	0.0195446	1.0442	1.00495	1.08498	0.0269061	0.445548	20	0.676081
	COL9A1	-0.444997	0.180216	0.640826	0.450129	0.912312	0.0135399	0.395844	20	0.521437
	RTN4IP1	-0.502408	0.197081	0.605072	0.411195	0.89036	0.0107957	0.684801	20	0.507823
	SNX8	0.272188	0.126882	1.31283	1.02378	1.6835	0.0319367	0.0951855	20	0.676081
	NT5C3A	0.412091	0.154618	1.50997	1.11521	2.04448	0.00769359	0.72715	20	0.476073
	PILRA	0.0194348	0.00941888	1.01962	1.00097	1.03862	0.0390757	0.866108	20	0.676081
	MET	-0.191257	0.0884664	0.82592	0.694439	0.982296	0.0306242	0.312335	20	0.676081
	MATN2	-0.239713	0.10155	0.786854	0.644841	0.960141	0.0182487	0.111299	20	0.618961
	ENPP2	-0.153503	0.073128	0.857698	0.743167	0.989879	0.0358084	0.124176	20	0.676081
	CEMIP2	-0.180072	0.0780734	0.83521	0.716701	0.973314	0.0210857	0.997921	20	0.641078
	ALAD	0.111038	0.0530248	1.11744	1.00713	1.23982	0.0362534	0.390517	15	0.676081
	ABO	0.0337377	0.012816	1.03431	1.00866	1.06062	0.00847684	0.447707	20	0.476073
	NOTCH1	0.254769	0.126464	1.29016	1.00692	1.65308	0.0439508	0.174776	20	0.676081
	NMT2	0.40404	0.199361	1.49786	1.01338	2.21397	0.0426954	0.54912	20	0.676081
	PCBD1	-0.204261	0.0981852	0.81525	0.672533	0.988252	0.037492	0.496605	20	0.676081
	UNC5B	0.311537	0.118402	1.36552	1.08271	1.7222	0.00850886	0.4816	20	0.476073
	VSIR	-0.101694	0.0453378	0.903306	0.826499	0.98725	0.0248946	0.802577	20	0.676081
	SFTPD	0.0484905	0.0228493	1.04969	1.00371	1.09776	0.0338218	0.206826	20	0.676081
	XPNPEP1	-0.461065	0.196193	0.630612	0.429298	0.926328	0.0187704	0.678483	20	0.618961
	CDHR5	-0.50782	0.229587	0.601806	0.383732	0.943811	0.0269746	0.523521	20	0.676081
	CHRDL2	-0.118611	0.0459185	0.888153	0.811711	0.971795	0.00979253	0.9028	20	0.499131
	LAYN	-0.702036	0.249863	0.495575	0.303684	0.808718	0.00495906	0.183684	20	0.476073
	NNMT	-0.46904	0.216463	0.625603	0.4093	0.956215	0.0302475	0.467774	14	0.676081
	USP15	-0.261536	0.0947011	0.769868	0.639448	0.926889	0.00575023	0.0862659	20	0.476073
	CHST11	0.0850654	0.041717	1.08879	1.00331	1.18155	0.0414396	0.126685	20	0.676081
	TMEM132D	-0.0798268	0.0376968	0.923276	0.857518	0.994077	0.0342087	0.681729	20	0.676081
	NID2	-0.0493989	0.0234153	0.951801	0.909107	0.996501	0.0348853	0.0631222	20	0.676081
	SMOC1	-0.192483	0.0659349	0.824908	0.724904	0.938708	0.00350828	0.441913	20	0.476073
	GSTZ1	-0.0216692	0.0106012	0.978564	0.958441	0.99911	0.0409507	0.192372	20	0.676081
	GREM1	0.0427148	0.017739	1.04364	1.00798	1.08056	0.0160421	0.331624	20	0.591509
	CA12	-0.546331	0.266698	0.579071	0.343331	0.976673	0.0405105	0.428723	20	0.676081
	IGDCC4	-0.100207	0.0457821	0.90465	0.827009	0.989581	0.0286133	0.230261	7	0.676081
	SNUPN	0.206654	0.0964625	1.22956	1.01774	1.48545	0.032167	0.495281	20	0.676081
	ETFA	-0.471181	0.237816	0.624265	0.391684	0.994951	0.0475592	0.959869	20	0.692606
	LINGO1	-0.29178	0.142599	0.746933	0.564805	0.987789	0.0407402	0.35038	20	0.676081
	NTRK3	-0.191453	0.0704982	0.825758	0.71919	0.948118	0.00661336	0.290787	20	0.476073
	MAPK3	0.139984	0.049033	1.15026	1.04486	1.26629	0.00430521	0.157853	20	0.476073
	DCTPP1	0.489224	0.243562	1.63105	1.01191	2.62901	0.0445771	0.129779	20	0.676081
	MMP2	-0.247788	0.125438	0.780525	0.610397	0.998072	0.0482246	0.027795	20	0.693658
	TXNL4B	-0.209302	0.0886067	0.81115	0.681833	0.964995	0.0181696	0.681978	20	0.618961
	OVCA2	-0.226558	0.112476	0.797273	0.639537	0.993914	0.0439797	0.976831	5	0.676081
	CD68	-0.424817	0.205041	0.653889	0.437492	0.977324	0.0382778	0.47601	3	0.676081
	SHBG	0.158932	0.068534	1.17226	1.02491	1.34079	0.0203938	0.427328	20	0.641078
	ATP1B2	-0.0998063	0.0378865	0.905013	0.840243	0.974775	0.00842981	0.40264	20	0.476073
	CNP	0.348643	0.164585	1.41714	1.0264	1.95664	0.0341485	0.0438732	20	0.676081
	AOC2	-0.732002	0.230314	0.480945	0.30623	0.755341	0.00148154	0.347069	12	0.285278
	PYY	0.336992	0.163693	1.40073	1.01628	1.9306	0.0395247	0.230883	20	0.676081
	GRN	0.118194	0.059591	1.12546	1.0014	1.2649	0.0473198	0.642416	20	0.692606
	C1QL1	0.121848	0.0569325	1.12958	1.01031	1.26293	0.0323378	0.0372262	20	0.676081
	B4GALT6	0.0684236	0.0257702	1.07082	1.01808	1.12629	0.00792738	0.928026	20	0.476073
	PRSS57	-0.0565291	0.025648	0.945039	0.898706	0.993761	0.0275217	0.999822	20	0.676081
	CNN1	-0.268743	0.107534	0.76434	0.619087	0.943672	0.0124495	0.502948	20	0.521437
	PGLYRP2	0.108959	0.0438976	1.11512	1.02318	1.21531	0.0130601	0.193897	20	0.521437
	COMP	-0.20509	0.0636351	0.814574	0.719057	0.922779	0.00126895	0.0428531	20	0.274887
	KLK3	-0.457463	0.227985	0.632887	0.40482	0.989444	0.0447978	0.738953	20	0.676081
	KLK13	-0.0621839	0.026927	0.93971	0.891401	0.990637	0.0209243	0.605021	20	0.641078
	KLK14	0.117106	0.0595809	1.12424	1.00033	1.2635	0.0493564	0.0822298	14	0.693658
	CST1	-0.0465148	0.0225608	0.95455	0.913261	0.997707	0.0392311	0.46062	20	0.676081
	CST2	-0.0471512	0.022869	0.953943	0.912128	0.997675	0.0392272	0.290921	20	0.676081
	BPIFB1	-0.105993	0.0323513	0.899431	0.84417	0.95831	0.00105169	0.247169	20	0.260368
	C1QA	0.0811954	0.0328225	1.08458	1.01701	1.15665	0.0133695	0.973832	20	0.574889
	CTBS	0.0548071	0.0243154	1.05634	1.00717	1.1079	0.0241959	0.869803	20	0.626684
	LY9	0.0578656	0.0231928	1.05957	1.01249	1.10885	0.0125966	0.498624	20	0.574889
	TGOLN2	-0.0415048	0.0160112	0.959345	0.929706	0.989928	0.0095354	0.512224	20	0.574889
	IL1R2	-0.0476435	0.0226076	0.953474	0.912147	0.996673	0.035082	0.662248	20	0.754263
	ITIH1	0.329907	0.0872537	1.39084	1.17221	1.65025	0.000156195	0.0211406	20	0.0873132
	ITIH4	-0.114173	0.0489209	0.892104	0.810537	0.981878	0.0196047	0.0200445	20	0.626684
	ROBO1	-0.12211	0.0610682	0.885051	0.78521	0.997587	0.0455475	0.851807	20	0.771547
	LAP3	-0.51845	0.258436	0.595443	0.358802	0.988155	0.0448448	0.573525	13	0.771547
	AFM	-0.272279	0.121579	0.761642	0.600151	0.966587	0.0251222	0.734816	13	0.626684
	C9	0.266817	0.119779	1.3058	1.03257	1.65133	0.0259093	0.68802	20	0.626684
	FST	-0.169611	0.0834355	0.843993	0.716667	0.993941	0.0420693	0.373667	20	0.771547
	DBN1	0.689439	0.269466	1.9926	1.17502	3.37904	0.0105113	0.349176	12	0.574889
	BTN3A2	-0.037159	0.0175125	0.963523	0.931012	0.99717	0.0338494	0.0980628	20	0.754263
	VEGFA	0.0369527	0.0166989	1.03764	1.00423	1.07217	0.0269059	0.760789	20	0.626684
	NT5C3A	0.314735	0.114774	1.3699	1.09393	1.71548	0.00610255	0.748481	20	0.574889
	CLU	0.3178	0.124795	1.3741	1.07595	1.75488	0.0108788	0.469273	20	0.574889
	ABO	0.0340682	0.0135681	1.03466	1.0075	1.06254	0.0120421	0.768626	20	0.574889
	BLNK	-0.56561	0.214117	0.568014	0.373335	0.864209	0.00825176	0.615443	20	0.574889
	MGMT	0.0744735	0.028631	1.07732	1.01853	1.1395	0.00929108	0.848396	20	0.574889
	SNX15	0.0619336	0.026217	1.06389	1.0106	1.11999	0.0181596	0.356005	20	0.626684
	CDON	-0.228234	0.10952	0.795938	0.642176	0.986517	0.0371651	0.275223	13	0.765437
	JAM3	-0.257773	0.113625	0.772771	0.618488	0.96554	0.0232902	0.216069	20	0.626684
	SHBG	0.0981807	0.0421418	1.10316	1.0157	1.19815	0.0198183	0.429059	20	0.626684
	ARHGAP45	-0.332625	0.164858	0.717039	0.519054	0.990542	0.0436278	0.228493	20	0.771547
	FLT3LG	-0.658221	0.293905	0.517772	0.291046	0.921118	0.0251189	0.40564	3	0.626684
	SIGLEC1	-0.0983712	0.0437898	0.906312	0.83177	0.987535	0.0246758	0.200131	20	0.626684
	CST1	-0.0431232	0.0214699	0.957793	0.918325	0.998958	0.0445855	0.286154	20	0.771547
	TNFRSF13C	-0.0787825	0.0263846	0.924241	0.87766	0.973294	0.00282722	0.863336	20	0.526806
	NAGA	-0.202451	0.0846962	0.816727	0.691802	0.96421	0.0168336	0.45971	20	0.626684
	RSPO1	0.108118	0.0516508	1.11418	1.00691	1.23288	0.0363266	0.313686	20	0.705513
	BCAN	-0.140019	0.0533236	0.869342	0.78307	0.965118	0.00864371	0.0361648	20	0.555667
	MCEE	0.12882	0.0611477	1.13749	1.00901	1.28232	0.0351427	0.526879	20	0.705513
	TXNDC9	-0.581434	0.266367	0.559096	0.331704	0.942372	0.0290482	0.861223	20	0.705513
	CASP10	0.195029	0.063269	1.21535	1.0736	1.3758	0.00205241	0.197279	20	0.307861
	TDGF1	0.0268184	0.0101876	1.02718	1.00687	1.0479	0.00847693	0.510866	20	0.555667
	PRKAR2A	-0.529602	0.250469	0.588839	0.360407	0.962056	0.0344779	0.794103	20	0.705513
	RBP1	0.227296	0.109356	1.2552	1.01304	1.55525	0.0376628	0.972141	20	0.705513
	TRIM40	0.110866	0.0489879	1.11725	1.01496	1.22984	0.023628	0.527351	20	0.705513
	RTN4IP1	-0.283278	0.126449	0.75331	0.587947	0.965183	0.0250749	0.832062	20	0.705513
	PILRA	-0.0252391	0.0122333	0.975077	0.951975	0.998739	0.0390993	0.974038	20	0.705513
	NOS3	0.594616	0.261525	1.81233	1.08549	3.02589	0.0229871	0.193815	14	0.705513
	TNFRSF10A	0.0532309	0.0247836	1.05467	1.00467	1.10717	0.0317277	0.311236	20	0.705513
	DDHD2	-0.302132	0.124292	0.73924	0.57941	0.94316	0.0150647	0.986704	20	0.677913
	CA2	-0.244031	0.113775	0.783463	0.626861	0.979188	0.0319646	0.767609	20	0.705513
	EBAG9	0.449372	0.178579	1.56733	1.10446	2.22418	0.0118569	0.699281	20	0.666949
	PLXDC2	-0.42561	0.172795	0.653371	0.465665	0.91674	0.0137743	0.374045	19	0.677913
	DKK1	-0.232352	0.114338	0.792667	0.633526	0.991784	0.0421383	0.19739	20	0.705513
	CASP7	-0.515594	0.108107	0.597146	0.483123	0.738079	1.84876e-06	0.48125	20	0.000831941
	LAYN	-0.089504	0.0301604	0.914385	0.861898	0.970068	0.00300133	0.178708	20	0.33765
	CD63	-0.544313	0.271923	0.58024	0.34052	0.98872	0.0453155	0.427869	5	0.705513
	TSC22D1	-0.432222	0.211415	0.649065	0.428873	0.98231	0.0409115	0.975864	20	0.705513
	NID2	-0.0420383	0.0199266	0.958833	0.922107	0.997022	0.0348878	0.150468	20	0.705513
	NTRK3	-0.166059	0.0607965	0.846996	0.751849	0.954185	0.0063067	0.993152	20	0.555667
	GRN	0.102794	0.0517352	1.10826	1.00139	1.22654	0.0469294	0.382054	20	0.705513
	RBP7	-0.106316	0.0456015	0.89914	0.822263	0.983206	0.0197317	0.184768	20	0.622668
	ELOA	-0.33472	0.139537	0.715538	0.544323	0.940609	0.0164492	0.0830666	20	0.564334
	PAFAH2	-0.611317	0.247415	0.542636	0.334122	0.881277	0.0134804	0.150357	4	0.501021
	OPTC	-0.198459	0.0516264	0.819993	0.74108	0.90731	0.000120979	0.377568	19	0.0539566
	SCLY	-0.175148	0.066242	0.839333	0.737136	0.955698	0.00819172	0.953743	20	0.365351
	LYAR	0.623137	0.233619	1.86477	1.17968	2.94771	0.00764583	0.0503159	20	0.365351
	VEGFC	-0.191077	0.0967599	0.826069	0.683365	0.998573	0.0482957	0.642583	9	0.765868
	TXNDC15	-0.0358901	0.0142972	0.964746	0.938087	0.992163	0.0120634	0.974341	20	0.489116
	FLT4	-0.0820515	0.0416697	0.921225	0.848976	0.999621	0.0489427	0.462739	20	0.765868
	FKBPL	-0.642805	0.22731	0.525815	0.336778	0.820963	0.00468577	0.970019	20	0.365351
	TJAP1	-0.486167	0.246035	0.614979	0.379692	0.996069	0.0481544	0.465137	4	0.765868
	PXDNL	-0.138448	0.0505626	0.870709	0.788557	0.961419	0.00617842	0.607482	20	0.365351
	DNM1	-0.091503	0.0447172	0.912559	0.835982	0.99615	0.0407308	0.586536	20	0.765868
	ITIH5	0.228967	0.114103	1.2573	1.00534	1.57241	0.044784	0.615525	6	0.765868
	CYB5R2	-0.105876	0.0470016	0.899536	0.820371	0.986341	0.0242839	0.657227	20	0.676914
	ADM	0.236245	0.0726278	1.26648	1.09844	1.46023	0.00114266	0.49122	20	0.254813
	LUZP2	0.110386	0.0540262	1.11671	1.0045	1.24145	0.0410331	0.794697	15	0.765868
	CALCOCO1	0.240718	0.117156	1.27216	1.01115	1.60054	0.0399104	0.320086	17	0.765868
	SMOC1	-0.128832	0.0438159	0.879122	0.806774	0.957957	0.00327892	0.555271	20	0.365351
	CA12	-0.117761	0.0439694	0.888908	0.81551	0.968912	0.00740093	0.31953	20	0.365351
	SEZ6L2	-0.204346	0.0769562	0.81518	0.701047	0.947895	0.00792263	0.706746	20	0.365351
	CAMKK1	0.115984	0.0425391	1.12298	1.03314	1.22062	0.0064006	0.198813	20	0.365351
	TP53	-0.456304	0.210104	0.633621	0.419745	0.956475	0.0298707	0.918502	15	0.753047
	IFI30	0.0561933	0.02743	1.0578	1.00243	1.11623	0.0405007	0.191287	20	0.765868
	KLK13	-0.0607992	0.026331	0.941012	0.89368	0.990852	0.0209417	0.760978	20	0.622668
	RALY	0.326551	0.163677	1.38618	1.00576	1.91049	0.0460326	0.760011	20	0.765868
