# Supplementary material for: Integrative multi-omics quantitative trait loci prioritize CASP7 as a candidate protective gene for cataract
Source: Medicine (Baltimore). 2026 Jul 10;105(28):e49709. doi: 10.1097/MD.0000000000049709 (PMC13363043; doi:10.1097/MD.0000000000049709)
Supplement: Supplementary file 9 [file medi-105-e49709-s009.xlsx]

## Sheet: Table S11
	Table S11. Summary data-level Mendelian randomization analysis for association between protein expression and Cataract in replicated stage.
	Gene	b_SMR	se_SMR	or	or_lci95	or_uci95	p_SMR	p_HEIDI	nsnp_HEIDI	p_SMR_fdr
	CASP7	-0.482644	0.120888	0.617149	0.486955	0.782154	6.538006e-05	0.554299	20	0.029421
	TNFRSF10A	0.099469	0.0280481	1.10458	1.0455	1.16701	0.000390576	0.0411112	20	0.0878797
	BTN2A1	0.15983	0.0441356	1.17331	1.07608	1.27933	0.000293088	0.680325	20	0.107534
	SMOC1	-0.181933	0.0503788	0.833657	0.755273	0.920176	0.000304667	0.0753532	20	0.135272
	BCAN	-0.289243	0.0878021	0.74883	0.630441	0.889451	0.000986817	0.521161	20	0.148023
	FST	-0.300694	0.0958181	0.740304	0.613548	0.893248	0.00170005	0.731351	20	0.189725
	BTN3A2	-0.0645793	0.0200078	0.937462	0.90141	0.974955	0.0012479	0.700466	20	0.189725
	SIGLEC1	-0.158975	0.0499463	0.853018	0.773469	0.940748	0.00145801	0.335851	20	0.189725
	BLNK	-0.774042	0.251714	0.461145	0.281562	0.755268	0.00210446	0.62016	20	0.195715
	ITIH1	0.295466	0.0977347	1.34375	1.1095	1.62747	0.00250162	0.0251968	20	0.199415
	LY9	0.0739957	0.0263138	1.0768	1.02267	1.1338	0.00492263	0.0426261	20	0.289661
	CD244	-0.114798	0.0406805	0.891546	0.82322	0.965543	0.00477335	0.0804998	20	0.289661
	HRG	0.0769296	0.0275247	1.07997	1.02325	1.13983	0.00519106	0.56426	20	0.289661
	ACP1	0.0442496	0.0123953	1.04524	1.02016	1.07095	0.000357176	0.0205397	20	0.308778
	SMOC1	-0.271819	0.0760848	0.761992	0.656426	0.884535	0.00035348	0.0148266	20	0.308778
	ATP5IF1	-0.333401	0.123024	0.716483	0.562971	0.911855	0.00672737	0.634628	20	0.312823
	ABO	0.0417395	0.0153097	1.04262	1.0118	1.07438	0.00640411	0.617767	20	0.312823
	HRG	0.0511169	0.0151427	1.05245	1.02167	1.08415	0.000736328	0.341874	20	0.343808
	NAGLU	-0.0855314	0.0254983	0.918024	0.873272	0.96507	0.000795391	0.179489	20	0.343808
	BCAN	-0.378054	0.116432	0.685193	0.545386	0.860839	0.00116637	0.647765	20	0.354476
	BTN3A3	-0.0537294	0.0166435	0.947689	0.917273	0.979113	0.00124546	0.681466	20	0.354476
	GSTZ1	-0.0382245	0.011992	0.962497	0.940138	0.985388	0.00143512	0.362148	20	0.354476
	RBP1	0.363646	0.125409	1.43856	1.12507	1.83942	0.00373548	0.836313	20	0.420242
	ABO	0.0316043	0.0103835	1.03211	1.01132	1.05333	0.00233693	0.137844	20	0.44895
	LY9	0.0969139	0.0325324	1.10177	1.03371	1.17431	0.00289197	0.14307	20	0.448968
	GCKR	-0.471516	0.159509	0.624055	0.456506	0.8531	0.00311603	0.0262991	20	0.448968
	SNX8	0.44698	0.148789	1.56358	1.16807	2.09302	0.0026636	0.106729	20	0.448968
	AGR2	0.335561	0.124527	1.39872	1.0958	1.78538	0.00704577	0.8813	20	0.452943
	DKK1	-0.363629	0.132215	0.695149	0.536456	0.900786	0.0059544	0.0760561	20	0.452943
	LAYN	-0.0920261	0.0340863	0.912081	0.853137	0.975098	0.00693824	0.536282	20	0.452943
	PLXDC2	-0.506554	0.196659	0.602568	0.409833	0.885943	0.0100007	0.517239	18	0.506112
	INHBC	0.0587693	0.022853	1.06053	1.01408	1.10911	0.0101222	0.46925	20	0.506112
	POLI	0.463977	0.161376	1.59039	1.15914	2.18207	0.00403862	0.138104	18	0.537137
	SLC39A14	-0.355808	0.141554	0.700607	0.530862	0.92463	0.011951	0.0796534	20	0.537797
	RBP1	0.551607	0.195301	1.73604	1.1839	2.54568	0.00473696	0.46882	20	0.544182
	UNC5B	0.377551	0.134612	1.45871	1.12043	1.89912	0.00503581	0.485379	20	0.544182
	XPNPEP1	-0.642102	0.22719	0.526185	0.337094	0.821347	0.00470917	0.665852	20	0.544182
	IL16	-0.0578102	0.0232461	0.943829	0.901791	0.987827	0.0128869	0.520063	19	0.553145
	C8B	-0.0639255	0.0265914	0.938075	0.890435	0.988263	0.0162172	0.922351	20	0.565577
	SNX15	0.0721323	0.0297131	1.0748	1.01399	1.13925	0.0151979	0.337141	20	0.565577
	ADGRD1	0.0845675	0.0351671	1.08825	1.01576	1.1659	0.0161843	0.865088	20	0.565577
	OPTC	-0.146361	0.0585451	0.863846	0.770197	0.968882	0.0124205	0.773293	18	0.61435
	ATRAID	-0.139621	0.0512104	0.869688	0.786633	0.961512	0.00640248	0.0515958	20	0.61435
	CAPG	0.0391382	0.0156737	1.03991	1.00845	1.07236	0.012523	0.38388	20	0.61435
	FKBPL	-0.708908	0.256307	0.492181	0.297819	0.813389	0.00567745	0.79795	20	0.61435
	PXDNL	-0.140708	0.0571641	0.868743	0.776662	0.971741	0.0138367	0.571395	20	0.61435
	ADM	0.204023	0.0818001	1.22633	1.04466	1.43958	0.0126255	0.0483158	20	0.61435
	LUZP2	0.165772	0.0650871	1.1803	1.03894	1.3409	0.0108675	0.534028	14	0.61435
	SEZ6L2	-0.218667	0.0873432	0.803589	0.677152	0.953635	0.0122959	0.870634	20	0.61435
	KLK11	-0.0941913	0.0328252	0.910109	0.853398	0.970587	0.00411145	0.636573	12	0.61435
	IL1R2	-0.0598472	0.0256507	0.941908	0.895724	0.990474	0.0196395	0.941432	20	0.629695
	PENK	-0.100696	0.0433937	0.904208	0.830483	0.984477	0.0203128	0.391497	20	0.629695
	RSPO1	0.132198	0.0589667	1.14133	1.01676	1.28117	0.0249671	0.0766292	20	0.650394
	EFNA1	-0.0923092	0.0409152	0.911823	0.841556	0.987958	0.0240636	0.984477	20	0.650394
	LGALS8	0.110703	0.0497325	1.11706	1.01332	1.23143	0.0260158	0.77606	20	0.650394
	TXNDC9	-0.706844	0.305073	0.493198	0.27123	0.896819	0.0205054	0.914063	20	0.650394
	CA2	-0.290723	0.129167	0.747723	0.580486	0.963141	0.0244014	0.653233	20	0.650394
	CD63	-0.804196	0.346236	0.447448	0.226997	0.881991	0.0201964	0.428715	5	0.650394
	ATXN3	0.117822	0.0490198	1.12504	1.02198	1.2385	0.0162367	0.693225	20	0.650394
	NTRK3	-0.15802	0.0689825	0.853833	0.745854	0.977444	0.0219791	0.961886	20	0.650394
	KYNU	0.0981223	0.0363396	1.1031	1.02726	1.18453	0.00693084	0.884433	20	0.665746
	COL9A1	-0.53817	0.203879	0.583816	0.391499	0.870605	0.00829899	0.517926	20	0.683283
	HSF1	0.581698	0.219568	1.78907	1.1634	2.75124	0.00806634	0.500916	20	0.683283
	LAYN	-0.74021	0.278276	0.477014	0.276476	0.823008	0.00781446	0.194893	20	0.683283
	LRPAP1	-0.141607	0.0651235	0.867962	0.763953	0.986132	0.0296718	0.46158	20	0.69326
	RBM17	-0.19781	0.0916001	0.820526	0.685679	0.981892	0.0308116	0.627389	20	0.69326
	BTN3A1	-0.76096	0.29587	0.467218	0.261619	0.83439	0.0101129	0.753947	20	0.700061
	MICB	-0.0462447	0.0180027	0.954808	0.921705	0.9891	0.0102062	0.251864	20	0.700061
	FABP4	-0.464725	0.185588	0.628308	0.436714	0.903958	0.0122775	0.259831	20	0.700061
	NNMT	-0.629128	0.248331	0.533056	0.327634	0.867275	0.0112954	0.426832	14	0.700061
	INHBC	0.030929	0.0120206	1.03141	1.0074	1.056	0.0100818	0.49361	20	0.700061
	FAH	-0.0785676	0.0316172	0.92444	0.868891	0.983539	0.0129566	0.133674	17	0.700061
	IL16	-0.0525321	0.0211354	0.948824	0.910321	0.988955	0.0129367	0.418127	16	0.700061
	CNP	0.473929	0.189089	1.60629	1.10884	2.32692	0.0121974	0.0629481	20	0.700061
	B4GALT6	0.0746597	0.0292559	1.07752	1.01747	1.14111	0.0107121	0.8455	20	0.700061
	PRSS57	-0.0750655	0.0290592	0.927683	0.876322	0.982054	0.00978921	0.850592	20	0.700061
	CD164L2	-0.0593655	0.0294085	0.942362	0.88958	0.998277	0.0435231	0.845075	20	0.702125
	SLC16A1	-0.448801	0.220438	0.638393	0.414427	0.983397	0.0417554	0.102887	20	0.702125
	VWC2L	0.325661	0.156094	1.38495	1.01991	1.88063	0.0369503	0.0231884	20	0.702125
	ERC2	-0.516239	0.249856	0.596761	0.365695	0.973827	0.038815	0.320848	20	0.702125
	LYSMD3	-0.531563	0.261072	0.587686	0.352303	0.980334	0.0417426	0.198161	20	0.702125
	SH3GLB2	0.0964254	0.0478046	1.10123	1.00273	1.2094	0.0436878	0.170692	20	0.702125
	MFGE8	0.0792416	0.0386579	1.08247	1.00348	1.16767	0.0403824	0.616462	20	0.702125
	AHSP	-0.700286	0.340919	0.496443	0.254492	0.968424	0.0399648	0.324311	8	0.702125
	SETMAR	-0.117934	0.0599949	0.888755	0.790157	0.999656	0.0493288	0.764544	20	0.714233
	SPOCK1	0.202421	0.103188	1.22436	1.00017	1.49881	0.0498006	0.0383218	20	0.714233
	IL17C	0.256037	0.113918	1.2918	1.0333	1.61497	0.0246051	0.974843	20	0.722614
	IFNLR1	-0.111583	0.0559514	0.894417	0.801518	0.998084	0.0461201	0.465876	12	0.725446
	CTBS	0.057239	0.0276346	1.05891	1.00308	1.11785	0.0383328	0.752896	20	0.725446
	SUMF1	-0.233448	0.118412	0.791799	0.627799	0.99864	0.0486681	0.842397	20	0.725446
	MOCS2	-0.0658652	0.0305509	0.936257	0.88184	0.994032	0.03109	0.54628	20	0.725446
	FCN1	-0.0737556	0.033551	0.928899	0.869779	0.992036	0.0279268	0.212007	20	0.725446
	PRKAB1	0.163392	0.0760297	1.1775	1.01448	1.36672	0.0316304	0.571811	20	0.725446
	GZMB	-0.0894282	0.043716	0.914454	0.839363	0.996262	0.0407894	0.942481	20	0.725446
	TNFRSF17	0.209375	0.0963163	1.23291	1.02081	1.48907	0.0297178	0.512668	20	0.725446
	ITGAL	-0.172569	0.0841831	0.8415	0.713504	0.992458	0.0403724	0.282496	20	0.725446
	TNFSF13	-0.106111	0.048845	0.899325	0.81722	0.989679	0.0298261	0.367078	20	0.725446
	SHBG	0.0981573	0.047769	1.10314	1.00454	1.21141	0.039895	0.284508	20	0.725446
	HEXIM1	0.438425	0.208932	1.55026	1.02934	2.33481	0.0358686	0.688408	20	0.725446
	PTPRM	0.462046	0.220908	1.58732	1.02949	2.4474	0.0364762	0.945721	20	0.725446
	SPINT2	0.177239	0.0881257	1.19392	1.00452	1.41902	0.0443033	0.40584	20	0.725446
	ELOA	-0.319744	0.157805	0.726335	0.533102	0.989608	0.0427444	0.535683	20	0.730112
	VTCN1	-0.356593	0.171799	0.700057	0.499914	0.980329	0.0379272	0.0248075	20	0.730112
	DCBLD2	0.123896	0.054593	1.1319	1.01704	1.25973	0.0232411	0.408671	20	0.730112
	CD38	-0.0759096	0.0369235	0.9269	0.86219	0.996467	0.0397956	0.194679	20	0.730112
	VEGFC	-0.217209	0.106405	0.804762	0.653271	0.991382	0.0412172	0.525273	10	0.730112
	FLT4	-0.0987155	0.0471879	0.906	0.825964	0.993792	0.0364416	0.890201	20	0.730112
	TNF	-0.352589	0.161042	0.702866	0.512614	0.963728	0.028566	0.177592	20	0.730112
	TJAP1	-0.564303	0.277049	0.568756	0.330444	0.978938	0.0416668	0.259127	4	0.730112
	GAS2	-0.295309	0.126122	0.744302	0.581288	0.953029	0.019209	0.0958338	10	0.730112
	ENDOU	-0.0990427	0.0431085	0.905704	0.832322	0.985555	0.0215892	0.0265587	20	0.730112
	CALCOCO1	0.290436	0.132612	1.33701	1.03099	1.73387	0.0285155	0.182696	16	0.730112
	ADGRG1	0.389739	0.190895	1.4766	1.01571	2.14662	0.0411876	0.221381	20	0.730112
	RALY	0.407802	0.186095	1.50351	1.044	2.16528	0.0284257	0.481243	20	0.730112
	LMAN2L	-0.298869	0.128335	0.741657	0.576716	0.95377	0.0198684	0.606243	20	0.741652
	IL1R2	-0.075743	0.0320288	0.927054	0.870646	0.987117	0.0180377	0.891016	20	0.741652
	NUDT9	0.325135	0.138872	1.38422	1.05437	1.81725	0.0192193	0.355468	20	0.741652
	METAP1	-0.514432	0.213364	0.59784	0.393519	0.908247	0.0159066	0.791347	20	0.741652
	CSNK2B	1.00551	0.427277	2.7333	1.18299	6.31529	0.0186082	0.425089	20	0.741652
	PENK	-0.0635123	0.0273366	0.938463	0.889503	0.990117	0.0201606	0.222806	20	0.741652
	ENPP2	-0.19276	0.0828219	0.82468	0.70111	0.970029	0.0199437	0.111301	20	0.741652
	PIP4K2A	0.281068	0.118442	1.32454	1.05014	1.67065	0.0176424	0.750307	20	0.741652
	CDHR5	-0.637509	0.263622	0.528608	0.315307	0.886202	0.0155944	0.128856	20	0.741652
	UBASH3B	0.274908	0.112809	1.31641	1.05528	1.64216	0.0148125	0.547182	20	0.741652
	ADSS1	-0.126769	0.0528557	0.880937	0.794243	0.977095	0.0164669	0.604019	20	0.741652
	TNFRSF17	0.244294	0.103986	1.27672	1.04131	1.56535	0.0188094	0.663311	20	0.741652
	OVCA2	-0.314626	0.13379	0.730062	0.561662	0.948951	0.0186906	0.947157	5	0.741652
	BPIFB1	-0.0860351	0.0367341	0.917562	0.853821	0.986062	0.0191755	0.265483	20	0.741652
	MATN4	-0.141585	0.0601127	0.867981	0.77151	0.976516	0.0185065	0.167877	20	0.741652
	DEFB104A	-0.392201	0.172662	0.675568	0.481611	0.947637	0.0231175	0.71997	17	0.758074
	GREM1	0.0457823	0.0201109	1.04685	1.00639	1.08893	0.0228165	0.149793	20	0.758074
	ETFA	-0.622889	0.275001	0.536393	0.312894	0.919535	0.0235101	0.972162	20	0.758074
	NTRK3	-0.182184	0.0798545	0.833448	0.712697	0.974657	0.0225216	0.413507	20	0.758074
	ATP1B2	-0.0994344	0.0432113	0.905349	0.831829	0.985368	0.0213849	0.569177	20	0.758074
	CNN1	-0.271736	0.120113	0.762055	0.602205	0.964337	0.0236761	0.268746	20	0.758074
	RSPO1	0.142801	0.0638612	1.1535	1.01779	1.30731	0.0253437	0.0740201	20	0.782488
	NAAA	-0.0528903	0.0235967	0.948484	0.905616	0.993381	0.0249986	0.759573	20	0.782488
	GPN1	0.436939	0.196468	1.54796	1.05323	2.27508	0.0261507	0.147015	20	0.788755
	C1QL1	0.143378	0.0646018	1.15417	1.0169	1.30996	0.0264591	0.331835	20	0.788755
	FCN1	-0.0961392	0.0437748	0.908338	0.833653	0.989713	0.0280758	0.165332	20	0.795789
	ENDOU	-0.48632	0.220691	0.614885	0.398968	0.947654	0.0275509	0.0131859	20	0.795789
	AOC2	-0.555763	0.252725	0.573634	0.349552	0.941367	0.0278725	0.60525	12	0.795789
	FCN3	0.0885983	0.0404905	1.09264	1.00928	1.18289	0.0286605	0.15002	20	0.799257
	APOBEC3G	0.25747	0.11822	1.29365	1.02609	1.63098	0.0294146	0.509875	20	0.807267
	NADK	0.229677	0.10682	1.25819	1.02052	1.55122	0.0315448	0.987165	20	0.832387
	PGD	-0.429011	0.212927	0.651153	0.428979	0.988394	0.0439226	0.189313	20	0.832387
	C1QC	-0.0681825	0.0328319	0.93409	0.875874	0.996175	0.0378282	0.725555	20	0.832387
	IFNLR1	-0.374196	0.190911	0.687842	0.473132	0.99999	0.0499897	0.17339	11	0.832387
	NRBP1	0.635637	0.302386	1.88822	1.0439	3.41546	0.0355471	0.155755	15	0.832387
	RPIA	0.20514	0.104168	1.2277	1.00097	1.50578	0.0489161	0.531081	20	0.832387
	HS6ST1	0.177868	0.0867576	1.19467	1.00785	1.41611	0.0403475	0.76379	20	0.832387
	TNFAIP6	0.0528626	0.0257523	1.05428	1.00239	1.10887	0.0400985	0.90093	20	0.832387
	HYAL1	0.237506	0.11238	1.26808	1.01739	1.58055	0.0345652	0.90146	20	0.832387
	IBSP	0.278074	0.13918	1.32058	1.0053	1.73476	0.0457218	0.874306	20	0.832387
	RAP1GDS1	0.617546	0.300066	1.85437	1.02985	3.33901	0.0395867	0.699636	20	0.832387
	GM2A	0.111261	0.0539783	1.11769	1.00548	1.24242	0.0392824	0.369061	20	0.832387
	FLT4	-0.23335	0.11235	0.791876	0.635365	0.986942	0.0378023	0.837887	20	0.832387
	POLM	-0.282595	0.138592	0.753825	0.574511	0.989105	0.0414466	0.196139	20	0.832387
	ASL	-0.248779	0.118723	0.779752	0.617871	0.984047	0.0361306	0.367833	14	0.832387
	BMP1	-0.393579	0.198083	0.674638	0.457572	0.994678	0.0469295	0.647818	18	0.832387
	ALAD	0.130747	0.0634773	1.13968	1.00635	1.29067	0.0394237	0.353527	14	0.832387
	SH3GLB2	0.074621	0.0377517	1.07748	1.00063	1.16023	0.0480837	0.122014	20	0.832387
	IL2RA	0.472896	0.238739	1.60463	1.00498	2.56209	0.0476129	0.0155026	20	0.832387
	RBM17	-0.14977	0.0750732	0.860906	0.743108	0.997377	0.046045	0.397382	20	0.832387
	CD59	-0.162889	0.0767341	0.849685	0.731039	0.987588	0.033773	0.510224	20	0.832387
	FOLH1	0.160585	0.0804139	1.1742	1.00298	1.37465	0.0458278	0.741407	6	0.832387
	AASDHPPT	0.702223	0.330157	2.01823	1.05666	3.85484	0.0334254	0.476327	8	0.832387
	SPART	-0.598205	0.290379	0.549798	0.311191	0.971356	0.0393906	0.208069	8	0.832387
	MFGE8	0.114758	0.0560728	1.1216	1.00487	1.2519	0.0406979	0.412486	20	0.832387
	SHBG	0.158894	0.0776059	1.17221	1.00681	1.36479	0.040614	0.412354	20	0.832387
	NMT1	0.600041	0.30428	1.82219	1.00366	3.30828	0.0486095	0.19284	16	0.832387
	PSG3	-0.0494552	0.0245788	0.951748	0.906985	0.99872	0.0442084	0.185485	20	0.832387
	PSG9	0.185374	0.0926293	1.20367	1.00383	1.44329	0.0453657	0.0531871	20	0.832387
	LILRB5	-0.0228147	0.0115185	0.977444	0.955624	0.999762	0.0476243	0.895763	20	0.832387
	CST1	-0.0513137	0.0255883	0.949981	0.903511	0.99884	0.0449246	0.494788	20	0.832387
	CST2	-0.0520244	0.0259422	0.949306	0.902243	0.998823	0.0449207	0.342029	20	0.832387
	TFF3	0.323368	0.161864	1.38177	1.00613	1.89766	0.0457408	0.0600105	9	0.832387
	FBLN1	-0.183991	0.0884141	0.831943	0.699575	0.989358	0.0374321	0.280054	20	0.832387
