# Supplementary material for: Integrative multi-omics quantitative trait loci prioritize CASP7 as a candidate protective gene for cataract
Source: Medicine (Baltimore). 2026 Jul 10;105(28):e49709. doi: 10.1097/MD.0000000000049709 (PMC13363043; doi:10.1097/MD.0000000000049709)
Supplement: Supplementary file 10 [file medi-105-e49709-s010.xlsx]

## Sheet: Table S12
	Table S12. Summary data-level Mendelian randomization analysis for association between protein expression and Senile Cataract in replicated stage.
	gene_name	Beta	SE	or	or_lci95	or_uci95	p_SMR	p_HEIDI	nsnp_HEIDI	p_SMR_fdr
	PEX14	0.00994037	0.00502587	1.00999	1.00009	1.01999	0.0479468	0.418256	20	0.933588
	MFAP2	0.00254502	0.00103575	1.00255	1.00052	1.00459	0.0140031	0.663868	20	0.926801
	AKR1A1	-0.0011848	0.000575538	0.998816	0.99769	0.999943	0.0395325	0.571466	20	0.933588
	ROR1	0.00239365	0.00109194	1.0024	1.00025	1.00454	0.0283714	0.695288	20	0.926801
	GSTM4	-0.000929545	0.000287849	0.999071	0.998507	0.999635	0.00124103	0.0632106	20	0.424922
	GSTM1	-0.00099623	0.000308516	0.999004	0.9984	0.999609	0.00124181	0.0891384	20	0.424922
	GSTM3	-0.00120639	0.000373685	0.998794	0.998063	0.999526	0.00124497	0.0730871	20	0.424922
	HMGCS2	-0.0106785	0.00478316	0.989378	0.980146	0.998697	0.0255802	0.389568	10	0.926801
	CRP	-0.0033271	0.0015709	0.996678	0.993614	0.999752	0.0341782	0.608005	20	0.926801
	LY9	0.00171333	0.000607694	1.00171	1.00052	1.00291	0.00481147	0.444495	20	0.832865
	TSTD1	-0.00156528	0.00075446	0.998436	0.996961	0.999913	0.0380144	0.288558	20	0.926801
	FCRLB	0.00234517	0.000882816	1.00235	1.00062	1.00408	0.00789646	0.0379371	20	0.911252
	CREG1	0.00304673	0.00153424	1.00305	1.00004	1.00607	0.0470533	0.67523	20	0.933588
	NEK7	-0.00772342	0.0027139	0.992306	0.987042	0.997599	0.00442903	0.289921	17	0.832865
	CD46	0.00237143	0.00103398	1.00237	1.00034	1.00441	0.021819	0.215809	20	0.926801
	TP53I3	-0.00137168	0.000629734	0.998629	0.997397	0.999863	0.0293916	0.98457	20	0.926801
	NRBP1	0.0136642	0.00576445	1.01376	1.00237	1.02528	0.0177674	0.615641	15	0.926801
	GCKR	-0.0096002	0.00301895	0.990446	0.984602	0.996324	0.00147287	0.324942	20	0.424922
	GPN1	0.00959976	0.00373884	1.00965	1.00227	1.01707	0.0102411	0.285114	20	0.926801
	EFEMP1	-0.00453518	0.00209343	0.995475	0.991399	0.999568	0.0302814	0.973586	20	0.926801
	PLEK	0.00424071	0.00213843	1.00425	1.00005	1.00847	0.0473571	0.150382	20	0.933588
	CD8A	0.00210338	0.000835729	1.00211	1.00047	1.00375	0.0118419	0.2711	20	0.926801
	LCT	-0.00076243	0.000348772	0.999238	0.998555	0.999921	0.0288128	0.556735	20	0.926801
	DARS1	0.00738501	0.00345644	1.00741	1.00061	1.01426	0.032631	0.497393	20	0.926801
	BTD	0.0011208	0.000443986	1.00112	1.00025	1.00199	0.0115892	0.799099	20	0.926801
	TDGF1	0.000519753	0.000217788	1.00052	1.00009	1.00095	0.0170094	0.935299	20	0.926801
	ITIH3	-0.00146481	0.000508223	0.998536	0.997542	0.999531	0.00394877	0.0983809	20	0.832865
	BST1	0.00050232	0.000238766	1.0005	1.00003	1.00097	0.0353941	0.352304	20	0.926801
	NAAA	-0.000887732	0.000442931	0.999113	0.998246	0.99998	0.0450464	0.555527	20	0.933588
	SPOCK3	0.00189704	0.000847202	1.0019	1.00024	1.00356	0.0251443	0.222284	11	0.926801
	SPINK1	-0.00607385	0.0022527	0.993945	0.989566	0.998343	0.00701257	0.629339	20	0.881385
	GM2A	0.00207676	0.00100745	1.00208	1.0001	1.00406	0.0392644	0.696008	20	0.933588
	G3BP1	-0.00884861	0.00419034	0.99119	0.983083	0.999365	0.0347148	0.419033	20	0.926801
	CLINT1	-0.0101268	0.00479673	0.989924	0.980661	0.999275	0.0347553	0.294258	10	0.926801
	LTA	-0.0183257	0.00767973	0.981841	0.967173	0.996732	0.0170216	0.0452077	20	0.926801
	RNASET2	-0.00183516	0.000772741	0.998167	0.996656	0.999679	0.0175553	0.332616	20	0.926801
	CROT	0.00157297	0.00070406	1.00157	1.00019	1.00296	0.0254735	0.499058	20	0.926801
	AZGP1	-0.00266778	0.00114071	0.997336	0.995108	0.999568	0.0193509	0.466954	20	0.926801
	PILRA	0.000407835	0.000200433	1.00041	1.00001	1.0008	0.0418739	0.343246	20	0.933588
	PLOD3	-0.00501612	0.00253224	0.994996	0.99007	0.999947	0.0476018	0.150628	8	0.933588
	PDGFRL	-0.0015454	0.000743898	0.998456	0.997001	0.999913	0.0377617	0.239936	20	0.926801
	CRH	0.00956152	0.00446329	1.00961	1.00081	1.01848	0.0321727	0.204872	16	0.926801
	RRM2B	-0.00388193	0.00168721	0.996126	0.992837	0.999425	0.0214029	0.231263	20	0.926801
	ANGPT1	-0.00853658	0.00384754	0.9915	0.984051	0.999005	0.0265065	0.733904	20	0.926801
	AK1	0.0112215	0.00505071	1.01128	1.00132	1.02135	0.0262985	0.052248	20	0.926801
	ST6GALNAC6	-0.0112441	0.00417874	0.988819	0.980753	0.996951	0.00712847	0.0763935	20	0.881385
	PTGES2	-0.0066784	0.00316784	0.993344	0.987195	0.999531	0.035015	0.150201	7	0.926801
	CRAT	-0.00782992	0.0030965	0.992201	0.986197	0.998241	0.0114508	0.0970648	20	0.926801
	GDI2	0.0054535	0.00269089	1.00547	1.00018	1.01079	0.0426981	0.759775	20	0.933588
	DKK1	-0.00443432	0.0017257	0.995575	0.992214	0.998949	0.0101822	0.584119	9	0.926801
	MBL2	0.000715347	0.000286099	1.00072	1.00015	1.00128	0.0124071	0.763722	20	0.926801
	ADK	0.0108372	0.00521656	1.0109	1.00061	1.02129	0.0377595	0.613587	18	0.926801
	HMBS	0.0120458	0.00518134	1.01212	1.00189	1.02245	0.0200799	0.0606336	10	0.926801
	UBASH3B	0.0043778	0.00210775	1.00439	1.00025	1.00855	0.0378016	0.82335	20	0.926801
	LAG3	-0.00419615	0.00198093	0.995813	0.991954	0.999687	0.0341519	0.358426	10	0.926801
	LDHB	0.00913326	0.00431114	1.00918	1.00068	1.01774	0.0341306	0.894679	6	0.926801
	MMAB	-0.0015389	0.000713537	0.998462	0.997067	0.99986	0.0310269	0.949803	20	0.926801
	B3GLCT	0.00206171	0.00103791	1.00206	1.00003	1.0041	0.0469873	0.151883	20	0.933588
	FBLN5	-0.00665036	0.00320058	0.993372	0.98716	0.999623	0.0377222	0.341728	20	0.926801
	ETFA	-0.0107128	0.00514853	0.989344	0.979411	0.999379	0.0374576	0.688294	20	0.926801
	LINGO1	-0.00717643	0.00306965	0.992849	0.986894	0.998841	0.019394	0.869937	20	0.926801
	HDGFL3	0.00630456	0.00272974	1.00632	1.00095	1.01172	0.0209112	0.344502	20	0.926801
	NTRK3	-0.00369682	0.00148752	0.99631	0.993409	0.999219	0.0129468	0.17675	20	0.926801
	GNPTG	-0.00246537	0.000832777	0.997538	0.995911	0.999167	0.00307214	0.0834249	20	0.759696
	PLCG2	0.00452331	0.00194923	1.00453	1.0007	1.00838	0.0203102	0.32036	20	0.926801
	DPEP1	-0.00131508	0.000509587	0.998686	0.997689	0.999684	0.00986085	0.0832248	20	0.926801
	OVCA2	-0.00544707	0.00243549	0.994568	0.989831	0.999327	0.0253161	0.696631	4	0.926801
	ASGR1	0.00586009	0.00281751	1.00588	1.00034	1.01145	0.0375364	0.976491	17	0.926801
	ALOX15B	-0.00821248	0.00359589	0.991821	0.984855	0.998836	0.0223802	0.963634	20	0.926801
	NTN1	-0.00201102	0.000825504	0.997991	0.996378	0.999607	0.014846	0.0259919	20	0.926801
	NAGLU	-0.00104458	0.000478901	0.998956	0.998019	0.999894	0.0291687	0.772888	20	0.926801
	ARL4D	-0.0110315	0.00507616	0.989029	0.979238	0.998918	0.0297648	0.433813	20	0.926801
	ENGASE	0.00130203	0.000585845	1.0013	1.00015	1.00245	0.0262506	0.136202	20	0.926801
	ENPP7	-0.000551816	0.000274715	0.999448	0.99891	0.999987	0.0445705	0.932384	20	0.933588
	POLI	0.00671266	0.00293554	1.00674	1.00096	1.01254	0.0222141	0.591449	18	0.926801
	RETN	-0.00282923	0.00102518	0.997175	0.995173	0.99918	0.00578482	0.453388	6	0.83446
	OLFM2	-0.00113161	0.000406387	0.998869	0.998074	0.999665	0.00536004	0.0715748	20	0.83446
	TPM4	-0.013876	0.0039008	0.98622	0.978708	0.993789	0.000374813	0.911801	5	0.324401
	LTBP4	0.00893295	0.0044367	1.00897	1.00024	1.01779	0.0440703	0.113619	10	0.933588
	FLRT3	0.000867787	0.000337952	1.00087	1.00021	1.00153	0.0102351	0.284648	20	0.926801
	BPIFB1	-0.00138615	0.000683813	0.998615	0.997277	0.999954	0.0426532	0.811344	20	0.933588
	ASIP	-0.00150462	0.000632437	0.998497	0.99726	0.999735	0.0173557	0.681891	20	0.926801
	TFF2	0.00608024	0.002866	1.0061	1.00046	1.01177	0.0338792	0.153051	20	0.926801
	IGLL1	-0.0014539	0.00071905	0.998547	0.997141	0.999955	0.0431791	0.367685	20	0.933588
	LY9	0.00123465	0.00049405	1.00124	1.00027	1.00221	0.0124531	0.635031	20	0.63855
	APOA2	-0.0078727	0.00384417	0.992158	0.984711	0.999662	0.040564	0.899479	20	0.802631
	NCF2	0.00435708	0.00208423	1.00437	1.00027	1.00848	0.0365733	0.59124	4	0.757204
	CFHR5	-0.00151388	0.000604033	0.998487	0.997306	0.99967	0.0122008	0.0640564	7	0.63855
	WNT9A	-0.00440313	0.00197265	0.995607	0.991765	0.999463	0.025609	0.0876012	20	0.741485
	TP53I3	-0.00119637	0.000555165	0.998804	0.997718	0.999892	0.0311627	0.975174	20	0.741485
	BTD	0.00093843	0.000371659	1.00094	1.00021	1.00167	0.0115707	0.809134	20	0.63855
	ITIH1	0.00817261	0.00187186	1.00821	1.00451	1.01191	1.26519e-05	0.0330565	20	0.00707243
	ITIH4	-0.00318241	0.00103799	0.996823	0.994797	0.998853	0.00216999	0.0133112	20	0.606512
	HEG1	0.00621437	0.00232089	1.00623	1.00167	1.01082	0.00741552	0.403798	20	0.63855
	CXCL9	-0.00477912	0.00191482	0.995232	0.991504	0.998974	0.0125654	0.146233	20	0.63855
	SCGB3A2	-0.00286137	0.00122864	0.997143	0.994744	0.999547	0.019865	0.21874	20	0.741485
	BTN2A1	0.00215203	0.000843779	1.00215	1.0005	1.00381	0.0107579	0.912327	20	0.63855
	LPA	-0.00104523	0.000429399	0.998955	0.998115	0.999796	0.0149262	0.787279	20	0.695312
	BNIP3L	0.0100857	0.00500729	1.01014	1.00027	1.0201	0.043987	0.904291	20	0.809638
	IL7	-0.00533087	0.00235046	0.994683	0.990111	0.999276	0.0233284	0.67606	20	0.741485
	ANGPT1	-0.00949924	0.0046631	0.990546	0.981534	0.999641	0.0416392	0.758906	20	0.802631
	RLN2	0.00476343	0.00183593	1.00477	1.00117	1.0084	0.00947119	0.698233	20	0.63855
	PTGES2	-0.00674547	0.00318495	0.993277	0.987096	0.999497	0.034182	0.0516831	12	0.741485
	IL15RA	-0.00203854	0.001025	0.997964	0.995961	0.99997	0.0467207	0.318183	20	0.809638
	MBL2	0.000700254	0.000280103	1.0007	1.00015	1.00125	0.0124197	0.916682	20	0.63855
	PRDX3	-0.00879287	0.00415872	0.991246	0.983199	0.999358	0.0344877	0.774734	20	0.741485
	ADGRD1	0.00178673	0.00062457	1.00179	1.00056	1.00302	0.00422662	0.180057	20	0.63855
	THSD1	0.0063601	0.00292152	1.00638	1.00063	1.01216	0.0294817	0.224815	6	0.741485
	TNFRSF17	0.00383874	0.00179483	1.00385	1.00032	1.00738	0.0324536	0.818687	20	0.741485
	ITGAL	-0.00348012	0.00157928	0.996526	0.993446	0.999615	0.0275515	0.838353	20	0.741485
	CHAD	0.00523795	0.00264653	1.00525	1.00005	1.01048	0.0477962	0.750041	6	0.809638
	CD79B	0.00332343	0.00153384	1.00333	1.00032	1.00635	0.0302555	0.252743	20	0.741485
	ARHGAP45	-0.00835606	0.0035551	0.991679	0.984793	0.998613	0.018751	0.072032	20	0.741485
	ISM1	0.00309136	0.00141107	1.0031	1.00033	1.00587	0.0284669	0.0989849	20	0.741485
	TNFRSF13C	-0.00124042	0.000565681	0.99876	0.997654	0.999868	0.028323	0.87669	20	0.741485
	CTSS	-0.00117936	0.000597799	0.998821	0.997652	0.999992	0.0485136	0.531036	20	0.852481
	F11R	0.0090831	0.004465	1.00912	1.00033	1.01799	0.0419227	0.681586	20	0.852481
	CD8A	0.00233045	0.000926985	1.00233	1.00051	1.00416	0.0119366	0.28138	20	0.796179
	DARS1	0.00970178	0.00417236	1.00975	1.00153	1.01804	0.0200587	0.397086	20	0.837592
	EFHD1	0.00282385	0.00134302	1.00283	1.00019	1.00547	0.0354995	0.544001	19	0.852481
	TDGF1	0.00051793	0.000217048	1.00052	1.00009	1.00094	0.0170214	0.851572	20	0.837592
	LRPAP1	-0.00352983	0.00120997	0.996476	0.994116	0.998842	0.00353108	0.279988	20	0.529662
	NAAA	-0.000967015	0.000428266	0.999033	0.998195	0.999872	0.0239472	0.434772	20	0.852481
	SCARB2	-0.00229395	0.0010951	0.997709	0.995569	0.999852	0.0361947	0.107418	16	0.852481
	SPINK1	-0.00169813	0.000619101	0.998303	0.997093	0.999515	0.00609012	0.301881	20	0.685138
	PILRA	-0.000529637	0.000260323	0.999471	0.998961	0.999981	0.0418978	0.430214	20	0.852481
	NOS3	0.0120278	0.0055158	1.0121	1.00122	1.0231	0.0292129	0.91588	14	0.852481
	SEMA4D	-0.00636791	0.00304143	0.993652	0.987747	0.999593	0.0362846	0.0481369	20	0.852481
	PLXDC2	-0.0114509	0.00370376	0.988614	0.981464	0.995817	0.0019902	0.852192	19	0.529662
	CASP7	-0.00550949	0.00220653	0.994506	0.990214	0.998816	0.0125283	0.412222	20	0.796179
	GLT8D2	0.00327841	0.00141461	1.00328	1.00051	1.00607	0.0204745	0.938697	20	0.837592
	NTRK3	-0.00320649	0.00128402	0.996799	0.994293	0.99931	0.0125167	0.215119	20	0.796179
	AHSP	-0.0159641	0.00650715	0.984163	0.97169	0.996795	0.0141543	0.549402	7	0.796179
	DPEP1	-0.000906073	0.000309689	0.999094	0.998488	0.999701	0.00343626	0.041806	20	0.529662
	ASGR1	0.00339979	0.00161372	1.00341	1.00024	1.00658	0.0351341	0.916053	20	0.852481
	PLSCR3	0.0079646	0.00386928	1.008	1.00038	1.01567	0.03955	0.0152798	10	0.852481
	VTCN1	-0.00700788	0.00323084	0.993017	0.986748	0.999325	0.0300781	0.181003	20	0.642995
	FCRLB	0.00100798	0.000379117	1.00101	1.00026	1.00175	0.00784302	0.0102055	20	0.60095
	CREG1	0.00259906	0.00130572	1.0026	1.00004	1.00517	0.0465332	0.323244	20	0.654115
	LYPD8	-0.00097552	0.000485283	0.999025	0.998075	0.999976	0.0444094	0.857646	20	0.654115
	ATRAID	-0.0022228	0.000955274	0.99778	0.995913	0.99965	0.0199721	0.0125186	20	0.642995
	INPP1	0.00945705	0.00341347	1.0095	1.00277	1.01628	0.00559692	0.240342	12	0.60095
	SCLY	-0.00338462	0.00139831	0.996621	0.993893	0.999356	0.0154989	0.32214	20	0.628409
	CPE	-0.00203873	0.00103287	0.997963	0.995945	0.999986	0.0483987	0.728619	20	0.654115
	AP3B1	-0.0128464	0.00540568	0.987236	0.976831	0.997751	0.0174799	0.91551	19	0.642995
	ATOX1	-0.00695377	0.00349006	0.99307	0.9863	0.999887	0.0463219	0.117292	20	0.654115
	FNTA	-0.0101031	0.00510055	0.989948	0.9801	0.999894	0.047615	0.627333	20	0.654115
	RRM2B	-0.00546022	0.00238818	0.994555	0.98991	0.999221	0.0222337	0.127057	20	0.642995
	DNM1	-0.00247473	0.00095329	0.997528	0.995666	0.999394	0.00943195	0.99361	20	0.60095
	SFTPA2	-0.000766261	0.000373878	0.999234	0.998502	0.999967	0.0404138	0.144762	20	0.654115
	ADM	0.00471242	0.0015367	1.00472	1.0017	1.00775	0.00216518	0.475705	20	0.573557
	NCR3LG1	-0.00137038	0.000694001	0.998631	0.997273	0.99999	0.0483124	0.814848	20	0.654115
	FOLR3	0.00071533	0.000318096	1.00072	1.00009	1.00134	0.0245261	0.236077	20	0.642995
	LAG3	-0.00309238	0.00145172	0.996912	0.99408	0.999753	0.0331589	0.687422	9	0.654115
	KRT18	0.0112803	0.00562483	1.01134	1.00026	1.02256	0.0449146	0.0968877	20	0.654115
	CALCOCO1	0.00593088	0.00243196	1.00595	1.00116	1.01075	0.0147391	0.0102854	17	0.628409
	IL22	0.00735302	0.00266141	1.00738	1.00214	1.01265	0.00573033	0.731339	20	0.60095
	LTA4H	-0.00639973	0.00255023	0.993621	0.988667	0.9986	0.0120914	0.786179	20	0.614391
	VSIG10	0.000850994	0.000340315	1.00085	1.00018	1.00152	0.012398	0.713832	20	0.614391
	MTIF3	-0.00600089	0.00266619	0.994017	0.988836	0.999225	0.0244024	0.138645	20	0.642995
	APEX1	0.00137261	0.000624162	1.00137	1.00015	1.0026	0.0278685	0.311235	20	0.642995
	TNFAIP2	-0.00701157	0.00351909	0.993013	0.986187	0.999886	0.0463233	0.996055	8	0.654115
	PALM	0.00320795	0.00159484	1.00321	1.00008	1.00635	0.0442777	0.234221	20	0.654115
	ADGRE1	0.0022532	0.000853212	1.00226	1.00058	1.00393	0.00826995	0.881692	20	0.60095
	LRRC25	0.00158312	0.00073074	1.00158	1.00015	1.00302	0.0302755	0.531589	20	0.642995
	SIRT2	0.00749278	0.00331281	1.00752	1.001	1.01408	0.0237123	0.988829	20	0.642995
	RALY	0.0108826	0.00360981	1.01094	1.00381	1.01812	0.002572	0.223412	20	0.573557
	TMPRSS15	0.0052331	0.00256365	1.00525	1.00021	1.01031	0.041224	0.834293	20	0.654115
