# Supplementary material for: Integrative multi-omics quantitative trait loci prioritize CASP7 as a candidate protective gene for cataract
Source: Medicine (Baltimore). 2026 Jul 10;105(28):e49709. doi: 10.1097/MD.0000000000049709 (PMC13363043; doi:10.1097/MD.0000000000049709)
Supplement: Supplementary file 11 [file medi-105-e49709-s011.xlsx]

## Sheet: Table S13
Table S13. Summary data-level Mendelian randomization analysis for association between protein expression and Other Cataract in replicated stage.
	gene_name	Beta	SE	or	or_lci95	or_uci95	p_SMR	p_HEIDI	nsnp_HEIDI	p_SMR_fdr
	NADK	0.00765765	0.00343845	1.00769	1.00092	1.0145	0.0259432	0.3506	20	0.622045
	TGFBR3	-0.0117428	0.00505811	0.988326	0.978576	0.998173	0.0202557	0.723601	20	0.58823
	GSTM4	-0.00137559	0.000672541	0.998625	0.99731	0.999943	0.0408189	0.194245	20	0.672869
	GSTM3	-0.00189783	0.000721672	0.998104	0.996693	0.999517	0.00854416	0.762335	20	0.477095
	EFNA3	-0.0227729	0.00955679	0.977484	0.959345	0.995967	0.0171769	0.98128	20	0.58823
	THBS3	0.00954759	0.00485381	1.00959	1.00003	1.01924	0.0491798	0.909965	20	0.678291
	SYT11	-0.0142583	0.00678387	0.985843	0.972821	0.999039	0.0355707	0.278594	20	0.657255
	SEMA4A	0.00520506	0.00257008	1.00522	1.00017	1.0103	0.042841	0.22965	20	0.672869
	F13B	-0.00312591	0.00123803	0.996879	0.994463	0.999301	0.011573	0.96975	20	0.500821
	CR2	-0.005359	0.00259075	0.994655	0.989617	0.999719	0.0385913	0.0386644	20	0.672869
	ACP1	0.000960072	0.000399726	1.00096	1.00018	1.00175	0.0163135	0.300116	20	0.58823
	CAPG	-0.0038737	0.00153203	0.996134	0.993147	0.999129	0.0114558	0.144225	13	0.500821
	KYNU	0.00257372	0.00116867	1.00258	1.00028	1.00488	0.0276466	0.592634	20	0.631989
	FAP	0.00728296	0.00271723	1.00731	1.00196	1.01269	0.00735591	0.619986	15	0.465028
	IDH1	-0.00354701	0.00167357	0.996459	0.993196	0.999733	0.034055	0.228248	16	0.657255
	PECR	-0.0128377	0.00454976	0.987244	0.97848	0.996088	0.00477814	0.431206	20	0.413548
	EPHA4	-0.00765371	0.0036588	0.992376	0.985284	0.999518	0.0364509	0.74727	20	0.657255
	DUSP28	0.0051248	0.00254537	1.00514	1.00014	1.01017	0.0440748	0.033029	20	0.672869
	ACAA1	0.00385209	0.00172073	1.00386	1.00048	1.00725	0.0251792	0.669516	20	0.613876
	ITIH1	0.0027934	0.000846703	1.0028	1.00113	1.00446	0.000969788	0.172374	20	0.235424
	RAB6B	0.00556545	0.00225035	1.00558	1.00116	1.01003	0.013393	0.358439	20	0.551981
	RBP1	0.0157866	0.00621453	1.01591	1.00361	1.02836	0.0110767	0.367846	20	0.500821
	MASP1	-0.0114931	0.00540022	0.988573	0.978164	0.999092	0.0333149	0.295606	20	0.657255
	CPZ	-0.012828	0.00642103	0.987254	0.974907	0.999757	0.0457373	0.786149	20	0.672869
	SOD3	-0.00344957	0.00149883	0.996556	0.993633	0.999488	0.021363	0.109712	11	0.58823
	NAAA	-0.00270294	0.00076229	0.997301	0.995812	0.998792	0.000391403	0.098764	20	0.169379
	FGG	-0.00684788	0.00317129	0.993176	0.987021	0.999368	0.0308241	0.907622	20	0.635197
	SPOCK3	-0.00379199	0.00143916	0.996215	0.993409	0.999029	0.00841707	0.575429	11	0.477095
	VEGFC	0.0122266	0.00519363	1.0123	1.00205	1.02266	0.0185651	0.0305136	20	0.58823
	ENPP6	0.0192076	0.00836657	1.01939	1.00281	1.03625	0.0216899	0.130206	20	0.58823
	TRIO	0.0213355	0.010271	1.02156	1.00121	1.04234	0.0377788	0.427993	20	0.672869
	HEXB	0.00523178	0.00181378	1.00525	1.00168	1.00883	0.00392089	0.135149	20	0.399239
	CD14	0.00464847	0.00205462	1.00466	1.00062	1.00871	0.0236699	0.628555	20	0.613876
	SPINK5	-0.00692769	0.00347595	0.993096	0.986353	0.999885	0.0462573	0.0354662	20	0.672869
	SPINK7	-0.0114707	0.00368799	0.988595	0.981475	0.995767	0.00186916	0.420404	20	0.294138
	UBLCP1	0.00954107	0.00356969	1.00959	1.00255	1.01668	0.00752212	0.990974	10	0.465028
	BPHL	-0.01486	0.00487386	0.98525	0.975883	0.994707	0.00229671	0.496313	13	0.295002
	BTN3A1	-0.0274764	0.00969841	0.972898	0.954579	0.991568	0.0046101	0.957147	20	0.413548
	BTN3A3	-0.00160484	0.000532003	0.998396	0.997356	0.999438	0.00255634	0.744829	20	0.295002
	MICB	-0.00157458	0.000577265	0.998427	0.997298	0.999557	0.00637873	0.925972	20	0.465028
	HSPA1A	-0.0100969	0.00497914	0.989954	0.98034	0.999662	0.0425773	0.981524	20	0.672869
	TREM1	0.0031494	0.00144111	1.00315	1.00032	1.00599	0.0288603	0.0177726	20	0.631989
	VEGFA	0.00232845	0.00071278	1.00233	1.00093	1.00373	0.00108804	0.453869	20	0.235424
	CLIC5	-0.00263206	0.0010682	0.997371	0.995285	0.999462	0.0137387	0.694529	3	0.553063
	FOXO3	-0.0309312	0.00983914	0.969542	0.951024	0.988421	0.00166831	0.138623	20	0.288785
	ACAT2	-0.00333224	0.00158665	0.996673	0.993579	0.999778	0.0357141	0.0307706	20	0.657255
	SMOC2	-0.00314599	0.00148917	0.996859	0.993954	0.999773	0.0346372	0.977534	20	0.657255
	TRIL	-0.0165078	0.00612594	0.983628	0.971888	0.995509	0.00704438	0.587474	20	0.465028
	SFRP4	0.00479499	0.00210931	1.00481	1.00066	1.00897	0.0230109	0.354142	18	0.612798
	DBNL	-0.0139736	0.0064328	0.986124	0.973768	0.998636	0.0298374	0.721469	20	0.631989
	CCM2	0.0234936	0.00774586	1.02377	1.00835	1.03943	0.00242099	0.858293	20	0.295002
	DNAJC30	-0.00636982	0.00301324	0.99365	0.987799	0.999536	0.0345198	0.813649	20	0.657255
	NCF1	0.0031265	0.00139407	1.00313	1.00039	1.00588	0.0249152	0.22113	20	0.613876
	AP4M1	-0.0247747	0.0103814	0.97553	0.955881	0.995583	0.0170122	0.0929364	16	0.58823
	PILRA	0.00116295	0.000343617	1.00116	1.00049	1.00184	0.000713271	0.181387	20	0.225473
	EPO	-0.0143049	0.00638524	0.985797	0.973536	0.998212	0.0250715	0.029202	20	0.613876
	PRSS2	0.00431892	0.00211041	1.00433	1.00018	1.00849	0.0407086	0.311636	20	0.672869
	DEFB4A	-0.00919519	0.00451787	0.990847	0.982112	0.99966	0.0418215	0.952212	18	0.672869
	PDGFRL	-0.00293047	0.00135007	0.997074	0.994439	0.999716	0.0299608	0.085642	20	0.631989
	PLAT	-0.00565776	0.00231802	0.994358	0.989851	0.998886	0.0146557	0.875853	20	0.572862
	GGH	0.00314543	0.00134186	1.00315	1.00052	1.00579	0.0190741	0.0226811	20	0.58823
	SVEP1	0.00476838	0.0016698	1.00478	1.0015	1.00807	0.00429469	0.817584	14	0.413006
	ABO	0.00112932	0.000336181	1.00113	1.00047	1.00179	0.000781534	0.0170082	20	0.225473
	ADAMTS13	0.00166089	0.000829557	1.00166	1.00003	1.00329	0.0452695	0.367885	20	0.672869
	TRDMT1	0.00342955	0.001354	1.00344	1.00078	1.0061	0.0113121	0.735844	20	0.500821
	CSGALNACT2	-0.0111528	0.00414445	0.988909	0.980909	0.996975	0.0071235	0.308672	20	0.465028
	DUSP13	-0.0102923	0.00287886	0.98976	0.984191	0.995361	0.000350029	0.433663	20	0.169379
	RBP4	0.0141649	0.00541763	1.01427	1.00355	1.02509	0.00893331	0.987101	20	0.483236
	ECHS1	0.0246782	0.00895098	1.02499	1.00716	1.04313	0.00583282	0.198708	20	0.458937
	BET1L	-0.0134744	0.00418984	0.986616	0.978547	0.994752	0.00130007	0.16568	20	0.250047
	SERPING1	-0.0013912	0.000690511	0.99861	0.997259	0.999962	0.0439312	0.243396	20	0.672869
	TCN1	-0.00335662	0.00137931	0.996649	0.993958	0.999347	0.0149516	0.631151	20	0.572862
	REXO2	-0.00974778	0.00378522	0.9903	0.98298	0.997674	0.0100176	0.341864	20	0.500821
	TAGLN	0.0174834	0.00835626	1.01764	1.00111	1.03444	0.0364162	0.619126	13	0.657255
	PCSK7	-0.00122496	0.000612092	0.998776	0.997578	0.999975	0.0453641	0.0602304	20	0.672869
	HMBS	0.0191025	0.008799	1.01929	1.00186	1.03702	0.0299318	0.493889	10	0.631989
	UBASH3B	0.00811496	0.00362032	1.00815	1.00102	1.01533	0.0249935	0.912274	20	0.613876
	RECQL	0.00359148	0.00152735	1.0036	1.0006	1.00661	0.0187006	0.222597	20	0.58823
	GNS	-0.0242098	0.0102395	0.976081	0.956687	0.995868	0.0180617	0.248575	10	0.58823
	EIF2B1	0.0212035	0.00845749	1.02143	1.00464	1.0385	0.0121736	0.502715	20	0.513963
	B3GLCT	0.00488432	0.00179613	1.0049	1.00136	1.00844	0.00654076	0.595702	20	0.465028
	FUT8	-0.00115929	0.000489021	0.998841	0.997884	0.999799	0.0177576	0.636422	20	0.58823
	SMOC1	-0.00490448	0.00238944	0.995108	0.990458	0.999779	0.0401149	0.412894	20	0.672869
	NRXN3	-0.00605924	0.00269834	0.993959	0.988716	0.99923	0.0247331	0.770396	20	0.613876
	FBLN5	-0.0120354	0.00555027	0.988037	0.977347	0.998844	0.0301256	0.109871	20	0.631989
	TCL1A	0.00487956	0.00228227	1.00489	1.00041	1.0094	0.0325141	0.850004	20	0.654442
	HBQ1	0.0117109	0.00546171	1.01178	1.00101	1.02267	0.0320186	0.558675	20	0.652049
	IGFALS	-0.0123903	0.00608276	0.987686	0.975981	0.999532	0.0416546	0.0181972	15	0.672869
	NPW	-0.0019257	0.00093498	0.998076	0.996249	0.999907	0.0394355	0.121299	20	0.672869
	PMM2	-0.00622076	0.00307002	0.993799	0.987837	0.999796	0.0427346	0.775151	20	0.672869
	CBLN1	-0.00583245	0.00265687	0.994185	0.989021	0.999375	0.0281466	0.881129	3	0.631989
	NQO1	-0.00241501	0.000613711	0.997588	0.996389	0.998789	8.31643e-05	0.222302	20	0.113528
	DPEP1	-0.00194089	0.000877016	0.998061	0.996347	0.999778	0.0268933	0.0223598	20	0.629084
	CYB5D2	-0.00450602	0.0021871	0.995504	0.991246	0.999781	0.0393727	0.517042	8	0.672869
	NTN1	-0.00370198	0.00139903	0.996305	0.993577	0.999041	0.00814258	0.0154748	20	0.477095
	NT5C3B	-0.00213019	0.000764385	0.997872	0.996378	0.999368	0.0053232	0.257073	20	0.438784
	CNP	0.0138442	0.00602921	1.01394	1.00203	1.02599	0.0216649	0.389706	20	0.58823
	CD300A	0.00164757	0.000760614	1.00165	1.00016	1.00314	0.0303033	0.0361401	20	0.631989
	ENPP7	-0.000936009	0.000473739	0.999064	0.998137	0.999993	0.0481787	0.986733	20	0.678291
	COLEC12	-0.00804981	0.00379618	0.991983	0.984629	0.999391	0.0339638	0.271808	20	0.657255
	PRSS57	-0.00191264	0.000936103	0.998089	0.99626	0.999922	0.0410334	0.944438	20	0.672869
	PTPRS	-0.0127627	0.00528095	0.987318	0.977152	0.997591	0.0156604	0.944194	20	0.576769
	TNFSF14	0.0071811	0.00354645	1.00721	1.00023	1.01423	0.0428809	0.159932	20	0.672869
	C3	-0.0197402	0.00780668	0.980453	0.965566	0.995571	0.0114508	0.931139	16	0.500821
	FCER2	-0.0037732	0.00155467	0.996234	0.993203	0.999274	0.0152234	0.0343188	20	0.572862
	CD209	-0.00313176	0.00140896	0.996873	0.994124	0.99963	0.026233	0.0333792	20	0.622045
	PRKCSH	-0.00937845	0.00447965	0.990665	0.982005	0.999402	0.0362987	0.0943754	14	0.657255
	PPP1R14A	0.00545091	0.00235579	1.00547	1.00083	1.01012	0.0206769	0.234199	20	0.58823
	SPINT2	0.00161558	0.000694432	1.00162	1.00025	1.00298	0.019993	0.0881472	20	0.58823
	DTD1	0.00432879	0.0021667	1.00434	1.00008	1.00861	0.0457308	0.353194	20	0.672869
	NCAM2	-0.00202342	0.00101514	0.997979	0.995995	0.999966	0.0462361	0.321771	20	0.672869
	ICOSLG	-0.013385	0.00615052	0.986704	0.974881	0.998671	0.0295379	0.328365	20	0.631989
	COL6A2	-0.004848	0.0018889	0.995164	0.991486	0.998855	0.0102707	0.984215	20	0.500821
	TCN2	-0.000795675	0.000337727	0.999205	0.998543	0.999866	0.0184743	0.183397	20	0.58823
	CTRC	-0.00277711	0.00122846	0.997227	0.994829	0.999631	0.0237817	0.0503782	20	0.486198
	WNT9A	-0.0101516	0.00340966	0.9899	0.983306	0.996537	0.00290804	0.117593	20	0.187718
	ACP1	-0.00252855	0.00115347	0.997475	0.995222	0.999732	0.0283697	0.119942	20	0.511569
	TGOLN2	-0.00164064	0.000584045	0.998361	0.997219	0.999504	0.00496796	0.985389	20	0.250112
	C1QL2	-0.0045037	0.00187992	0.995506	0.991845	0.999181	0.0165891	0.212018	20	0.441587
	GALNT3	-0.00301593	0.00117749	0.996989	0.99469	0.999292	0.0104277	0.508249	20	0.342888
	EPHA4	-0.00744308	0.00302585	0.992585	0.986715	0.998489	0.0139003	0.583507	20	0.430973
	ITIH1	0.0110312	0.00316951	1.01109	1.00483	1.01739	0.000500661	0.138927	20	0.0843703
	ITIH4	-0.00476656	0.00178578	0.995245	0.991767	0.998734	0.00760376	0.0398875	20	0.280534
	CPOX	0.00793491	0.00398129	1.00797	1.00013	1.01586	0.0462558	0.595043	20	0.550149
	SERPINI1	0.00250753	0.00108378	1.00251	1.00038	1.00464	0.0206852	0.975589	20	0.484853
	SOD3	-0.00319331	0.00153908	0.996812	0.993809	0.999823	0.0380029	0.519871	20	0.52407
	GNPDA2	-0.0041619	0.0018485	0.995847	0.992245	0.999461	0.0243534	0.848935	20	0.486198
	CXCL9	-0.00870328	0.00328324	0.991334	0.984976	0.997734	0.0080296	0.580392	20	0.280534
	KLKB1	-0.00278142	0.00123532	0.997222	0.994811	0.99964	0.0243485	0.920173	20	0.486198
	BTN3A2	-0.00189406	0.000638707	0.998108	0.996859	0.999358	0.00302229	0.588983	20	0.187718
	BTN2A1	0.00474213	0.00140761	1.00475	1.00199	1.00753	0.000754654	0.991537	20	0.0843703
	HSPA1A	-0.0127577	0.00536379	0.987323	0.976998	0.997758	0.0173842	0.0351381	20	0.441717
	HLA-DRA	0.00166075	0.00077647	1.00166	1.00014	1.00319	0.0324482	0.991325	20	0.52407
	VEGFA	0.00198943	0.000609	1.00199	1.0008	1.00319	0.001088	0.482106	20	0.101365
	IL17F	0.00587209	0.00280305	1.00589	1.00038	1.01143	0.0361803	0.725365	20	0.52407
	SMOC2	-0.00248657	0.0011757	0.997517	0.995221	0.999818	0.0344333	0.986162	20	0.52407
	DBNL	-0.0175598	0.00805987	0.982593	0.967193	0.998239	0.0293562	0.121991	20	0.512816
	GIMAP7	-0.00227334	0.000816571	0.997729	0.996134	0.999327	0.00536913	0.670791	20	0.250112
	AOC1	-0.00357482	0.00154667	0.996432	0.993415	0.999457	0.0208166	0.182314	20	0.484853
	NUB1	-0.00552994	0.00241179	0.994485	0.989795	0.999197	0.0218554	0.738829	11	0.486198
	RLN2	-0.0109343	0.00322136	0.989125	0.9829	0.99539	0.000688012	0.314583	20	0.0843703
	ABO	0.0013191	0.000383247	1.00132	1.00057	1.00207	0.000577625	0.0221514	20	0.0843703
	LHPP	-0.0054031	0.00117328	0.994611	0.992327	0.996901	4.12245e-06	0.466086	20	0.00230445
	TCN1	-0.00217533	0.000892603	0.997827	0.996083	0.999574	0.0148069	0.432234	20	0.430973
	KLRD1	0.00210017	0.00101993	1.0021	1.0001	1.00411	0.0394819	0.52517	20	0.52407
	STAT2	-0.00617523	0.0028078	0.993844	0.988389	0.999328	0.027856	0.338636	13	0.511569
	PRKAB1	0.0068436	0.0024357	1.00687	1.00207	1.01169	0.00495867	0.38565	20	0.250112
	NME3	-0.00655731	0.00319051	0.993464	0.987271	0.999696	0.0398544	0.923172	20	0.52407
	AGRP	-0.0140954	0.00679944	0.986003	0.97295	0.999232	0.0381703	0.491914	19	0.52407
	LCAT	0.00973327	0.00363589	1.00978	1.00261	1.017	0.00742848	0.103656	20	0.280534
	CHAD	-0.0112749	0.00465448	0.988788	0.979809	0.99785	0.0154194	0.0235111	5	0.430973
	ENPP7	-0.000943268	0.000455881	0.999057	0.998165	0.99995	0.0385356	0.940511	20	0.52407
	PSTPIP2	-0.00550979	0.00272768	0.994505	0.989203	0.999836	0.0433878	0.38059	20	0.527256
	TNFRSF11A	0.00183869	0.000884805	1.00184	1.0001	1.00358	0.0377021	0.0736837	20	0.52407
	NFATC1	0.00812924	0.00398251	1.00816	1.00032	1.01606	0.0412274	0.476082	20	0.52407
	BSG	-0.00611706	0.00302582	0.993902	0.988025	0.999814	0.0432157	0.726048	20	0.527256
	C3	-0.0101815	0.00370349	0.98987	0.982711	0.997082	0.00597488	0.916582	20	0.25692
	SPINT2	0.00616236	0.0028462	1.00618	1.00058	1.01181	0.0303789	0.309379	20	0.5146
	ATRN	0.00143962	0.00070535	1.00144	1.00006	1.00283	0.0412506	0.541838	20	0.52407
	DTD1	0.00571511	0.00260513	1.00573	1.00061	1.01088	0.0282503	0.327456	20	0.511569
	NMNAT1	-0.0095906	0.00393609	0.990455	0.982844	0.998126	0.0148269	0.492803	13	0.475408
	TTF2	-0.00261848	0.00121869	0.997385	0.995005	0.99977	0.0316662	0.463847	20	0.526249
	HJV	-0.00594938	0.0028178	0.994068	0.988593	0.999574	0.0347416	0.0867549	6	0.526249
	EFNA1	-0.00516399	0.00131939	0.994849	0.99228	0.997425	9.08121e-05	0.762974	20	0.0409563
	PIGR	0.00543706	0.00269614	1.00545	1.00015	1.01078	0.043736	0.225096	15	0.548587
	LGALS8	0.00352821	0.00159833	1.00353	1.0004	1.00668	0.0272836	0.0194216	20	0.526249
	TMSB10	0.0233723	0.0105117	1.02365	1.00277	1.04496	0.0261844	0.240719	4	0.526249
	MAP2	-0.00846701	0.00405333	0.991569	0.983722	0.999478	0.0367165	0.707352	20	0.527356
	RBP1	0.0104073	0.00401109	1.01046	1.00255	1.01844	0.00946956	0.461652	20	0.388252
	MASP1	-0.00461502	0.00206643	0.995396	0.991372	0.999435	0.0255272	0.759225	20	0.526249
	NAAA	-0.0020117	0.000738621	0.99799	0.996547	0.999436	0.0064577	0.285873	20	0.323602
	SPINK5	-0.00209397	0.00105019	0.997908	0.995856	0.999964	0.046163	0.0612316	20	0.548587
	DDR1	-0.00342996	0.00122041	0.996576	0.994195	0.998963	0.00494637	0.25835	20	0.318688
	AGR2	0.00978626	0.00399224	1.00983	1.00196	1.01777	0.0142334	0.922037	20	0.475408
	PILRA	-0.00151027	0.000446384	0.998491	0.997618	0.999365	0.000716118	0.204471	20	0.107656
	KEL	-0.0035449	0.00158521	0.996461	0.99337	0.999562	0.0253365	0.925014	7	0.526249
	NOS3	0.0338842	0.0104102	1.03446	1.01357	1.05579	0.00113429	0.84729	14	0.127891
	TNFRSF10A	0.00237087	0.00090251	1.00237	1.0006	1.00415	0.00861469	0.0565158	20	0.388252
	DDHD2	-0.0107415	0.00452787	0.989316	0.980575	0.998135	0.0176771	0.579221	20	0.475408
	DKK4	-0.00370363	0.00172002	0.996303	0.99295	0.999668	0.0312995	0.928605	20	0.526249
	DUSP29	-0.00638931	0.00317376	0.993631	0.987469	0.999831	0.044097	0.0249908	20	0.548587
	CASP7	-0.00801948	0.00377153	0.992013	0.984706	0.999373	0.0334766	0.778248	20	0.526249
	UROS	0.0110984	0.00380764	1.01116	1.00364	1.01873	0.00355936	0.0134568	20	0.273755
	OMP	-0.00698791	0.00240332	0.993036	0.98837	0.997725	0.00364198	0.192353	20	0.273755
	YAP1	0.0150892	0.00695771	1.0152	1.00145	1.02914	0.0301058	0.108924	20	0.526249
	WASF3	-0.00735507	0.00318601	0.992672	0.986492	0.99889	0.0209683	0.451377	20	0.49772
	FUT8	-0.00133569	0.000563537	0.998665	0.997563	0.999769	0.0177786	0.855309	20	0.475408
	TCL1A	0.00309688	0.00144378	1.0031	1.00027	1.00594	0.0319543	0.792742	20	0.526249
	NEO1	-0.0175996	0.00644769	0.982554	0.970215	0.99505	0.0063413	0.632618	20	0.323602
	CX3CL1	0.00420927	0.00199653	1.00422	1.0003	1.00816	0.0350055	0.539972	20	0.526249
	CDH15	0.00282523	0.00135751	1.00283	1.00016	1.0055	0.0374177	0.0117625	20	0.527356
	PECAM1	-0.0194296	0.00966719	0.980758	0.96235	0.999518	0.0444469	0.283654	20	0.548587
	FCER2	-0.00349155	0.00143713	0.996515	0.993712	0.999325	0.0151181	0.0588262	20	0.475408
	CC2D1A	-0.011331	0.00564216	0.988733	0.977859	0.999728	0.0446138	0.923538	6	0.548587
	PPP1R14A	0.00492112	0.00212298	1.00493	1.00076	1.00912	0.0204483	0.136079	20	0.49772
	NCAM2	-0.00164584	0.000825662	0.998356	0.996741	0.999972	0.0462224	0.574984	20	0.548587
	TST	0.015804	0.00436387	1.01593	1.00728	1.02466	0.000292824	0.326202	20	0.0660319
	ANGPTL7	0.00301254	0.00132838	1.00302	1.00041	1.00563	0.0233395	0.789505	20	0.502995
	VTCN1	-0.0122743	0.00548709	0.987801	0.977234	0.998482	0.0252902	0.182054	20	0.511551
	SCAMP3	-0.0194103	0.00595458	0.980777	0.969397	0.992291	0.00111518	0.250905	20	0.124064
	TGFB2	0.00757266	0.0033324	1.0076	1.00104	1.0142	0.0230602	0.413981	20	0.502995
	ERBB4	-0.00575718	0.00217112	0.994259	0.990037	0.998499	0.00800864	0.248618	20	0.323986
	PDGFC	-0.0113968	0.00522318	0.988668	0.978598	0.998841	0.0291123	0.181483	20	0.539791
	TNF	-0.0122345	0.00520156	0.98784	0.97782	0.997963	0.0186686	0.0149242	20	0.488678
	FKBPL	-0.0217025	0.00815287	0.978531	0.963019	0.994293	0.00776888	0.341718	20	0.323986
	NINJ1	0.00390919	0.00186322	1.00392	1.00026	1.00759	0.0358976	0.104362	20	0.591645
	ENTPD2	0.00427742	0.00202218	1.00429	1.00031	1.00827	0.0344082	0.409908	20	0.591645
	ITIH5	0.012442	0.00421958	1.01252	1.00418	1.02093	0.00319178	0.686864	6	0.257381
	TRDMT1	0.00716721	0.00287747	1.00719	1.00153	1.01289	0.0127456	0.640787	20	0.472651
	PARD3	-0.0132654	0.00645448	0.986822	0.974417	0.999386	0.0398573	0.204759	20	0.596594
	DUSP13	-0.00568296	0.00160527	0.994333	0.99121	0.997467	0.00039984	0.576653	20	0.0593096
	SFTPA1	0.00466044	0.00189748	1.00467	1.00094	1.00841	0.0140446	0.475746	20	0.480757
	FOLR1	-0.010648	0.00470866	0.989408	0.980319	0.998582	0.0237368	0.559621	20	0.502995
	PCSK7	-0.00260417	0.0013186	0.997399	0.994825	0.99998	0.0482744	0.0754276	20	0.618315
	TSPAN8	-0.0024586	0.000894385	0.997544	0.995797	0.999295	0.00597908	0.553365	20	0.295632
	VSIG10	0.00165991	0.00058618	1.00166	1.00051	1.00281	0.00462954	0.758207	20	0.26501
	SMOC1	-0.00328265	0.00159365	0.996723	0.993614	0.999841	0.0394151	0.432331	20	0.596594
	CEP152	0.015952	0.00782768	1.01608	1.00061	1.03179	0.0415605	0.0688926	12	0.596594
	HBQ1	0.00249737	0.00113898	1.0025	1.00027	1.00474	0.0283334	0.393483	20	0.539791
	SEZ6L2	-0.00821432	0.00281054	0.991819	0.986371	0.997298	0.0034703	0.251007	20	0.257381
	ADGRG1	0.0176777	0.006263	1.01783	1.00542	1.03041	0.00476423	0.043266	20	0.26501
	CES2	-0.0135502	0.00571564	0.986541	0.975551	0.997655	0.0177535	0.604278	20	0.488678
	GPRC5C	0.00744648	0.0037392	1.00747	1.00012	1.01489	0.0464301	0.349457	20	0.618315
	DSG4	0.0234649	0.00970052	1.02374	1.00446	1.04339	0.0155662	0.484711	7	0.488678
	PALM	0.00674121	0.00284709	1.00676	1.00116	1.0124	0.0178966	0.652403	20	0.488678
	MUC16	0.0132442	0.00646933	1.01333	1.00056	1.02626	0.0406359	0.584393	20	0.596594
	KIR2DS4	-0.00144917	0.000383259	0.998552	0.997802	0.999302	0.00015609	0.393064	20	0.0363755
	RALY	0.0139739	0.00601047	1.01407	1.0022	1.02609	0.0200758	0.577105	20	0.496318
	SPINT3	0.00912015	0.00462863	1.00916	1.00005	1.01836	0.0487951	0.732159	20	0.618315
	PVALB	0.00209776	0.00055649	1.0021	1.00101	1.00319	0.000163486	0.338402	20	0.0363755
	ANKRD54	-0.0135469	0.00644305	0.986544	0.974164	0.999082	0.0355046	0.607741	20	0.591645
