# Supplementary material for: Integrative multi-omics quantitative trait loci prioritize CASP7 as a candidate protective gene for cataract
Source: Medicine (Baltimore). 2026 Jul 10;105(28):e49709. doi: 10.1097/MD.0000000000049709 (PMC13363043; doi:10.1097/MD.0000000000049709)
Supplement: Supplementary file 12 [file medi-105-e49709-s012.xlsx]

## Sheet: Table S5
Table S5. Summary data-level Mendelian randomization analysis for association between gene methylations and Other Cataract in replicated stage.
	probeID	b_SMR	se_SMR	p_SMR	p_HEIDI	nsnp_HEIDI	gene_probe.features	p_SMR_fdr	or	or_lci95	or_uci95
	cg17385448	0.00126846	0.000587355	0.0308031	0.0225293	20	AGMAT	0.538294	1.00127	1.00012	1.00242
	cg02138082	-0.00128839	0.000638564	0.0436289	0.614039	20	AGRN	0.538294	0.998712	0.997463	0.999963
	cg02341264	-0.00256621	0.00129752	0.0479536	0.212851	20	AGRN	0.538294	0.997437	0.994904	0.999977
	cg03185752	-0.0015826	0.000786759	0.0442681	0.824043	20	AGRN	0.538294	0.998419	0.99688	0.999959
	cg09363892	-0.0015615	0.000776096	0.0442209	0.847014	20	AGRN	0.538294	0.99844	0.996922	0.99996
	cg13100600	-0.00328972	0.00167742	0.0498589	0.308517	11	AGRN	0.544437	0.996716	0.993444	0.999998
	cg13917577	-0.00125179	0.00062029	0.0435837	0.329388	20	AGRN	0.538294	0.998749	0.997535	0.999964
	cg17801765	-0.00268251	0.00135288	0.0473889	0.600823	20	AGRN	0.538294	0.997321	0.99468	0.999969
	cg20594982	-0.00323824	0.00163822	0.048077	0.70953	9	AGRN	0.538294	0.996767	0.993572	0.999973
	cg20988802	0.00396096	0.00193132	0.0402757	0.920753	10	AGRN	0.538294	1.00397	1.00018	1.00778
	cg24730157	0.00263842	0.00125423	0.0354122	0.917771	20	AGRN	0.538294	1.00264	1.00018	1.00511
	cg02415349	0.0024628	0.00120695	0.0412988	0.232745	19	AGRN	0.538294	1.00247	1.0001	1.00484
	cg16903000	0.00298121	0.00137459	0.0300976	0.0553497	12	AGRN	0.538294	1.00299	1.00029	1.00569
	cg07447773	0.00548285	0.001729	0.00151858	0.091117	20	AKR7A3	0.521502	1.0055	1.0021	1.00891
	cg01366338	-0.00771517	0.00282774	0.0063645	0.784374	18	ALDH4A1	0.521502	0.992315	0.98683	0.99783
	cg05927460	-0.00226081	0.000786042	0.00402499	0.709237	20	ARHGEF16	0.521502	0.997742	0.996206	0.99928
	cg08711320	0.00661506	0.00286428	0.0209157	0.954175	9	ARHGEF16	0.521502	1.00664	1.001	1.0123
	cg09180894	0.00605652	0.00256947	0.018418	0.493712	14	ARHGEF16	0.521502	1.00607	1.00102	1.01115
	cg10020040	-0.00269934	0.0010947	0.0136696	0.527005	20	ARHGEF16	0.521502	0.997304	0.995167	0.999446
	cg12097441	0.00480997	0.00197908	0.0150817	0.304539	16	ARHGEF16	0.521502	1.00482	1.00093	1.00873
	cg26365786	0.00293794	0.00144114	0.0414875	0.116002	20	ARHGEF16	0.538294	1.00294	1.00011	1.00578
	cg22045253	-0.00196814	0.000862135	0.0224379	0.141502	20	ATP13A2	0.521502	0.998034	0.996349	0.999722
	cg24378253	0.00300168	0.0014169	0.0341339	0.975816	20	C1orf159	0.538294	1.00301	1.00022	1.0058
	cg24488772	0.00403511	0.00194405	0.037929	0.989976	13	C1orf159	0.538294	1.00404	1.00022	1.00788
	cg04785083	0.00556383	0.00237558	0.0191758	0.389192	7	CA6	0.521502	1.00558	1.00091	1.01027
	cg01826337	-0.00568586	0.00219305	0.00952332	0.948249	18	CALML6	0.521502	0.99433	0.990065	0.998613
	cg05132306	-0.00166122	0.000716002	0.0203339	0.624816	20	CALML6	0.521502	0.99834	0.99694	0.999742
	cg06443644	-0.00340737	0.00122713	0.00549157	0.835033	20	CALML6	0.521502	0.996598	0.994204	0.998998
	cg01550397	-0.00471014	0.00203503	0.0206385	0.697324	9	CAMTA1	0.521502	0.995301	0.991339	0.999279
	cg07364396	-0.00343196	0.00149135	0.0213781	0.562175	20	CAMTA1	0.521502	0.996574	0.993665	0.999491
	cg23021268	-0.000737423	0.000363124	0.0422777	0.427685	18	CAMTA1	0.538294	0.999263	0.998552	0.999974
	cg23972860	0.00151538	0.000754655	0.0446387	0.409275	20	CAMTA1	0.538294	1.00152	1.00004	1.003
	cg24455634	0.00215805	0.00108028	0.0457513	0.237008	12	CAMTA1	0.538294	1.00216	1.00004	1.00428
	cg26413691	0.00473439	0.00191654	0.0135005	0.575991	11	CAMTA1	0.521502	1.00475	1.00098	1.00853
	cg00145904	0.00225897	0.0011224	0.0441542	0.22517	13	CASZ1	0.538294	1.00226	1.00006	1.00447
	cg00787856	-0.00296519	0.00102552	0.00383531	0.0915245	13	CASZ1	0.521502	0.997039	0.995037	0.999045
	cg01973605	0.0044945	0.00173307	0.00950391	0.264425	9	CASZ1	0.521502	1.0045	1.0011	1.00792
	cg02903756	-0.000738184	0.000370344	0.0462351	0.951728	20	CASZ1	0.538294	0.999262	0.998537	0.999988
	cg13057174	-0.00331825	0.00116602	0.00443005	0.0832695	12	CASZ1	0.521502	0.996687	0.994412	0.998968
	cg24298421	-0.00286273	0.00105524	0.00667024	0.0341795	11	CASZ1	0.521502	0.997141	0.995081	0.999206
	cg06377684	0.00154623	0.000763007	0.0427143	0.368065	14	CASZ1	0.538294	1.00155	1.00005	1.00305
	cg11572942	-0.00283195	0.00138319	0.0406187	0.161088	20	CDK11A	0.538294	0.997172	0.994472	0.999879
	cg14976190	-0.00372809	0.00185444	0.0443936	0.356165	20	CDK11B	0.538294	0.996279	0.992664	0.999907
	cg03330818	0.00482818	0.00183472	0.0084993	0.231454	20	KIAA1751	0.521502	1.00484	1.00123	1.00846
	cg04245726	0.00388408	0.00194921	0.0463004	0.625806	10	KIAA1751	0.538294	1.00389	1.00006	1.00773
	cg04624458	-0.00314055	0.00115087	0.00635557	0.194372	20	KIAA1751	0.521502	0.996864	0.994618	0.999116
	cg06090818	0.00185986	0.000668767	0.00541865	0.133472	20	KIAA1751	0.521502	1.00186	1.00055	1.00318
	cg10433463	-0.00110562	0.000444155	0.0128009	0.287208	20	KIAA1751	0.521502	0.998895	0.998026	0.999765
	cg12035532	0.0036548	0.00127019	0.00401007	0.426089	20	KIAA1751	0.521502	1.00366	1.00117	1.00616
	cg13111532	0.00095301	0.000382408	0.012698	0.0759501	20	KIAA1751	0.521502	1.00095	1.0002	1.0017
	cg13204758	-0.00587695	0.00216908	0.00674007	0.898065	15	KIAA1751	0.521502	0.99414	0.989923	0.998376
	cg15151929	-0.00359456	0.00132974	0.00686732	0.280138	20	KIAA1751	0.521502	0.996412	0.993818	0.999012
	cg15622118	-0.00295275	0.0010787	0.00619407	0.23368	20	KIAA1751	0.521502	0.997052	0.994946	0.999162
	cg18270426	-0.00351951	0.00129918	0.00674806	0.137919	20	KIAA1751	0.521502	0.996487	0.993952	0.999027
	cg22380385	-0.00561123	0.00231821	0.0154993	0.308021	7	KIAA1751	0.521502	0.994404	0.989896	0.998933
	cg24495298	0.00577823	0.00240747	0.0163894	0.234294	14	KIAA1751	0.521502	1.00579	1.00106	1.01055
	cg22224462	-0.00508565	0.00234701	0.0302452	0.599977	10	CHD5	0.538294	0.994927	0.990361	0.999515
	cg06219995	0.00416383	0.00153478	0.00666806	0.824028	20	CLCNKB	0.521502	1.00417	1.00116	1.0072
	cg16354688	0.00531608	0.00226421	0.0188807	0.204139	11	CLCNKB	0.521502	1.00533	1.00088	1.0098
	cg23064554	-0.0034366	0.00146181	0.018727	0.0426713	20	CTRC	0.521502	0.996569	0.993718	0.999429
	cg07206293	-0.000922544	0.000421718	0.0286998	0.564277	19	C1orf187	0.538294	0.999078	0.998252	0.999904
	cg12711814	-0.0049056	0.00202878	0.0156061	0.365122	17	ENO1	0.521502	0.995106	0.991157	0.999071
	cg06094126	0.00396647	0.00169844	0.0195244	0.178169	8	ESPNP	0.521502	1.00397	1.00064	1.00732
	cg03466522	-0.00542599	0.00232259	0.0194816	0.450232	17	FAM131C	0.521502	0.994589	0.990071	0.999127
	cg17944189	-0.00235524	0.000836775	0.00488281	0.645119	20	FAM131C	0.521502	0.997648	0.996013	0.999285
	cg20326928	-0.0059551	0.00229736	0.009538	0.787767	15	FAM131C	0.521502	0.994063	0.989597	0.998549
	cg21189909	-0.0042554	0.00157279	0.00681711	0.787165	20	FAM131C	0.521502	0.995754	0.992689	0.998828
	cg03585734	0.00133234	0.000556789	0.016716	0.648116	20	FHAD1	0.521502	1.00133	1.00024	1.00243
	cg06838175	-0.00126666	0.000529014	0.0166484	0.576653	20	FHAD1	0.521502	0.998734	0.997699	0.99977
	cg08815479	-0.00128358	0.000536131	0.0166589	0.480256	20	FHAD1	0.521502	0.998717	0.997668	0.999767
	cg12150066	-0.00409909	0.00195812	0.0363155	0.299763	17	GNB1	0.538294	0.995909	0.992094	0.999739
	cg15827003	0.00170111	0.000751173	0.0235372	0.533317	20	GNB1	0.521658	1.0017	1.00023	1.00318
	cg23982607	-0.000882083	0.000397994	0.0266696	0.162194	20	GNB1	0.538294	0.999118	0.998339	0.999898
	cg09243533	0.0039629	0.00166984	0.0176341	0.784759	20	IFFO2	0.521502	1.00397	1.00069	1.00726
	cg10231067	0.00475962	0.00212345	0.0249964	0.543156	13	IFFO2	0.529363	1.00477	1.0006	1.00896
	cg11186344	0.00185314	0.000759283	0.0146609	0.940597	20	IFFO2	0.521502	1.00185	1.00037	1.00335
	cg26924440	0.00311644	0.00134493	0.0204941	0.828393	20	IFFO2	0.521502	1.00312	1.00048	1.00577
	cg04788999	0.00396851	0.00200005	0.0472325	0.881033	11	ISG15	0.538294	1.00398	1.00005	1.00792
	cg00809863	0.00271763	0.00131645	0.0389835	0.13335	16	KIAA1026	0.538294	1.00272	1.00014	1.00531
	cg13239126	-0.000710184	0.000337085	0.0351317	0.578547	20	KIAA1026	0.538294	0.99929	0.99863	0.999951
	cg13502395	-0.00358609	0.00158125	0.0233365	0.458828	15	KIAA1026	0.521658	0.99642	0.993337	0.999513
	cg00043790	0.00332986	0.00168284	0.0478474	0.231094	20	KCNAB2	0.538294	1.00334	1.00003	1.00665
	cg02448796	0.00187835	0.000836219	0.0246886	0.548549	20	KCNAB2	0.529363	1.00188	1.00024	1.00352
	cg13614083	0.00365076	0.00178137	0.0404214	0.660941	20	KCNAB2	0.538294	1.00366	1.00016	1.00717
	cg04508216	0.0031684	0.00145375	0.0292973	0.748446	20	MASP2	0.538294	1.00317	1.00032	1.00604
	cg06438312	0.00618197	0.00269	0.0215544	0.957629	17	MEGF6	0.521502	1.0062	1.00091	1.01152
	cg17744878	0.00160965	0.000766108	0.0356344	0.36339	20	MFAP2	0.538294	1.00161	1.00011	1.00312
	cg05392448	0.00104101	0.000415616	0.0122543	0.0917104	20	MORN1	0.521502	1.00104	1.00023	1.00186
	cg05152432	0.0035995	0.00178008	0.0431664	0.515021	20	NADK	0.538294	1.00361	1.00011	1.00711
	cg08122070	0.00492421	0.00213998	0.0213884	0.575849	20	NADK	0.521502	1.00494	1.00073	1.00916
	cg15824543	-0.00266472	0.00124557	0.0324071	0.201055	20	NADK	0.538294	0.997339	0.994907	0.999777
	cg05505459	-0.00130543	0.000610995	0.0326333	0.969279	20	C1orf170	0.538294	0.998695	0.9975	0.999892
	cg10201533	0.00181265	0.000815942	0.0263143	0.967692	20	C1orf170	0.538294	1.00181	1.00021	1.00342
	cg15526941	0.00186815	0.000867926	0.0313636	0.964367	20	C1orf170	0.538294	1.00187	1.00017	1.00358
	cg18439833	0.00276997	0.00130378	0.0336226	0.973407	20	C1orf170	0.538294	1.00277	1.00021	1.00534
	cg23635910	-0.00130412	0.000602486	0.0304214	0.973301	20	C1orf170	0.538294	0.998697	0.997518	0.999877
	cg25107893	-0.00143062	0.000661641	0.0306005	0.868649	20	C1orf170	0.538294	0.99857	0.997276	0.999866
	cg07357157	0.00376924	0.00191685	0.0492555	0.364018	6	PEX14	0.544437	1.00378	1.00001	1.00755
	cg16057915	0.00315032	0.00158514	0.0468772	0.408288	6	PEX14	0.538294	1.00316	1.00004	1.00628
	cg00063748	-0.0067792	0.00260654	0.0092995	0.996243	10	PRDM16	0.521502	0.993244	0.988182	0.998331
	cg23022057	-0.00310783	0.00118032	0.00846254	0.964545	20	PRDM16	0.521502	0.996897	0.994593	0.999206
	cg00095688	-0.00576701	0.00236446	0.0147264	0.649774	3	PRKCZ	0.521502	0.99425	0.989653	0.998868
	cg02482150	0.00235477	0.00101858	0.0207877	0.830742	18	PRKCZ	0.521502	1.00236	1.00036	1.00436
	cg02587648	-0.00246335	0.00122164	0.0437554	0.0119991	8	PRKCZ	0.538294	0.99754	0.995154	0.999931
	cg03959306	0.00316937	0.0013882	0.022426	0.704832	7	PRKCZ	0.521502	1.00317	1.00045	1.00591
	cg08439149	-0.00364555	0.00161181	0.0237117	0.271986	5	PRKCZ	0.521658	0.996361	0.993218	0.999514
	cg10761639	-0.00167061	0.000716948	0.019797	0.912196	18	PRKCZ	0.521502	0.998331	0.996929	0.999735
	cg13077150	-0.00483427	0.00219708	0.0277847	0.205347	4	PRKCZ	0.538294	0.995177	0.990901	0.999472
	cg24842354	-0.00576654	0.00248733	0.0204295	0.198109	3	PRKCZ	0.521502	0.99425	0.989415	0.999109
	cg27264322	-0.000809968	0.000394557	0.0400867	0.0555616	18	PRKCZ	0.538294	0.99919	0.998418	0.999963
	cg07797073	0.00506054	0.00210286	0.016106	0.583209	6	PRKCZ	0.521502	1.00507	1.00094	1.00922
	cg01447281	-0.00375328	0.00139604	0.00717717	0.0652606	20	RERE	0.521502	0.996254	0.993531	0.998983
	cg06159269	0.00167375	0.000597371	0.0050808	0.123135	20	RERE	0.521502	1.00168	1.0005	1.00285
	cg15702277	-0.00532223	0.00205789	0.00970247	0.597473	11	RERE	0.521502	0.994692	0.990688	0.998712
	cg17029193	0.00205468	0.000770465	0.00765755	0.800458	20	RERE	0.521502	1.00206	1.00054	1.00357
	cg12213037	-0.000892088	0.000389374	0.0219586	0.60548	20	SLC35E2	0.521502	0.999108	0.998346	0.999871
	cg15600437	0.000757804	0.000328336	0.0209985	0.23036	20	MFAP2	0.521502	1.00076	1.00011	1.0014
	cg13904806	0.00436651	0.00211774	0.0392203	0.0713497	15	SAMD11	0.538294	1.00438	1.00022	1.00855
	cg14156792	0.00415269	0.00203685	0.0414725	0.0512759	12	SAMD11	0.538294	1.00416	1.00016	1.00818
	cg23112672	-0.00251403	0.00117829	0.0328734	0.927505	20	SAMD11	0.538294	0.997489	0.995188	0.999795
	cg22421766	0.00243564	0.00122499	0.0467796	0.343919	20	SCNN1D	0.538294	1.00244	1.00003	1.00485
	cg25619287	-0.000746673	0.000357812	0.0369084	0.754842	20	SDF4	0.538294	0.999254	0.998553	0.999955
	cg16417118	0.00166523	0.0006558	0.0111098	0.398187	20	SKI	0.521502	1.00167	1.00038	1.00295
	cg26033908	-0.00617931	0.00251891	0.0141606	0.949716	9	SKI	0.521502	0.99384	0.988945	0.998759
	cg21812850	0.00100284	0.000481086	0.037112	0.905962	20	SLC2A5	0.538294	1.001	1.00006	1.00195
	cg04599612	0.00375698	0.00166463	0.0240112	0.948554	20	SLC2A7	0.523166	1.00376	1.00049	1.00704
	cg05644049	0.00521625	0.00252989	0.0392223	0.929181	8	SRM	0.538294	1.00523	1.00026	1.01023
	cg07148896	0.00310511	0.00144365	0.0314857	0.804899	20	SRM	0.538294	1.00311	1.00028	1.00595
	cg22718050	-0.00585801	0.00221897	0.00829136	0.894259	13	TMEM52	0.521502	0.994159	0.989845	0.998492
	cg15706223	0.00464811	0.00233696	0.0467057	0.263331	7	TNFRSF18	0.538294	1.00466	1.00007	1.00927
	cg19413397	0.0042047	0.002092	0.0444426	0.768	10	TNFRSF18	0.538294	1.00421	1.0001	1.00834
	cg25382900	0.00159536	0.00080847	0.0484607	0.222133	20	TNFRSF8	0.538294	1.0016	1.00001	1.00319
	cg06910084	0.00195043	0.000936453	0.0372712	0.836483	20	TTLL10	0.538294	1.00195	1.00011	1.00379
	cg10056813	0.00228985	0.00112178	0.0412248	0.309032	20	TTLL10	0.538294	1.00229	1.00009	1.0045
	cg20432732	-0.000745474	0.000355077	0.0357753	0.225439	20	UBR4	0.538294	0.999255	0.99856	0.99995
	cg23087931	-0.00215083	0.0010417	0.0389477	0.374709	20	UBR4	0.538294	0.997851	0.995816	0.999891
	cg24742520	-0.00337397	0.00171873	0.0496386	0.0795889	15	UBR4	0.544437	0.996632	0.99328	0.999995
