# Supplementary material for: Integrative multi-omics quantitative trait loci prioritize CASP7 as a candidate protective gene for cataract
Source: Medicine (Baltimore). 2026 Jul 10;105(28):e49709. doi: 10.1097/MD.0000000000049709 (PMC13363043; doi:10.1097/MD.0000000000049709)
Supplement: Supplementary file 13 [file medi-105-e49709-s013.xlsx]

## Sheet: Table S9
Table S9. Summary data-level Mendelian randomization analysis for association between gene expression and Senile Cataract in replicate stage(CIS+GTX).
	gene_name	Beta	SE	or	or_lci95	or_uci95	p_SMR	p_HEIDI	nsnp_HEIDI	p_SMR_fdr
	HS3ST1	-0.00988164	0.00278566	0.990167	0.984776	0.995588	0.000389162	0.171385	20	0.264461
	ZNF263	-0.0113561	0.0037702	0.988708	0.981429	0.996041	0.00259484	0.596521	20	0.344183
	VPS41	-0.00913091	0.00242678	0.990911	0.986209	0.995635	0.000168183	0.806153	20	0.188386
	DYRK4	-0.0068268	0.00210225	0.993196	0.989112	0.997297	0.0011647	0.102675	20	0.273842
	TTC19	0.0029713	0.00104957	1.00298	1.00091	1.00504	0.00464063	0.102375	20	0.391389
	POLA2	0.00395551	0.001407	1.00396	1.0012	1.00674	0.00493407	0.0832625	20	0.397524
	GLT8D1	0.0116374	0.00366596	1.01171	1.00446	1.019	0.00150117	0.1511	20	0.297122
	KCNH2	-0.00875255	0.00286091	0.991286	0.985743	0.99686	0.00221811	0.201491	20	0.330181
	SREBF1	-0.00421851	0.0012876	0.99579	0.99328	0.998307	0.00105194	0.497037	20	0.273842
	GRAMD4	0.00277022	0.000931252	1.00277	1.00095	1.00461	0.0029325	0.0400974	20	0.3533
	DUSP13	0.0320823	0.0105604	1.0326	1.01145	1.0542	0.00238166	0.43285	20	0.335363
	ERC1	0.0108525	0.00385268	1.01091	1.00331	1.01857	0.00484941	0.263105	20	0.394772
	ZMPSTE24	0.0104801	0.00335674	1.01054	1.00391	1.01721	0.00179568	0.327088	20	0.307804
	PILRA	-0.0157065	0.00480072	0.984416	0.975197	0.993723	0.00106903	0.0692505	20	0.273842
	DHX32	0.00247663	0.000625678	1.00248	1.00125	1.00371	7.548139e-05	0.448494	20	0.131086
	FLT3LG	-0.0255749	0.00874249	0.974749	0.958189	0.991596	0.00344066	0.252495	16	0.374969
	MTMR3	0.00384242	0.00117798	1.00385	1.00153	1.00617	0.00110685	0.232989	20	0.273842
	PVALB	0.00280646	0.000746055	1.00281	1.00135	1.00428	0.00016874	0.232965	20	0.188386
	L3MBTL2	0.00403285	0.0014361	1.00404	1.00122	1.00687	0.00498209	0.424816	20	0.399334
	SMAD7	-0.0201629	0.00592608	0.980039	0.968722	0.991489	0.000667977	0.0178695	20	0.273842
	DGKH	-0.0306683	0.00886027	0.969797	0.953101	0.986786	0.000537508	0.289897	20	0.273842
	CORO1A	0.00924924	0.00322059	1.00929	1.00294	1.01568	0.00408005	0.500556	20	0.379705
	TNFRSF10A	0.00509076	0.00169597	1.0051	1.00177	1.00845	0.00268489	0.931522	20	0.344183
	KLC3	-0.00629753	0.00210031	0.993722	0.98964	0.997821	0.00271411	0.312007	20	0.344183
	MRPL4	-0.00698217	0.00211179	0.993042	0.98894	0.997161	0.000945448	0.853658	20	0.273842
	PHF14	-0.0089983	0.00268074	0.991042	0.985849	0.996263	0.000788927	0.0605108	20	0.273842
	RLN2	-0.0105242	0.00330634	0.989531	0.983139	0.995964	0.00145735	0.684759	20	0.297122
	RLN1	0.00869163	0.00240189	1.00873	1.00399	1.01349	0.000296132	0.103815	20	0.243607
	DDX5	0.00254432	0.000774872	1.00255	1.00103	1.00407	0.00102513	0.146616	20	0.273842
	EFTUD2	-0.00525473	0.00157745	0.994759	0.991688	0.997839	0.000864829	0.346761	20	0.273842
	PRPF19	-0.00819746	0.00281287	0.991836	0.986383	0.997319	0.00356515	0.235941	20	0.376847
	TMEM109	-0.00495435	0.00168168	0.995058	0.991783	0.998343	0.00321837	0.376755	20	0.369876
	CAPRIN2	0.00758877	0.00207734	1.00762	1.00352	1.01173	0.000259081	0.763332	20	0.243607
	PRKAB1	0.00278979	0.000986468	1.00279	1.00086	1.00473	0.00468313	0.983515	20	0.391389
	SOBP	0.0189472	0.00594777	1.01913	1.00732	1.03108	0.00144455	0.836509	20	0.297122
	SPCS1	-0.00714103	0.00219637	0.992884	0.988619	0.997168	0.00114884	0.0290156	20	0.273842
	ID2	0.011475	0.00363135	1.01154	1.00437	1.01877	0.00157781	0.0867199	20	0.297122
	TROVE2	0.0154958	0.0052071	1.01562	1.0053	1.02603	0.00292128	0.744682	20	0.3533
	C10orf88	0.00340225	0.00117976	1.00341	1.00109	1.00573	0.00392855	0.668462	20	0.379705
	BMP4	0.0165694	0.00525926	1.01671	1.00628	1.02724	0.00162983	0.376623	20	0.299697
	GPCPD1	0.00587607	0.00208301	1.00589	1.00179	1.01001	0.00478817	0.183267	16	0.391828
	BMP2	0.00745031	0.00238278	1.00748	1.00278	1.01219	0.00176759	0.840626	7	0.306971
	ECHS1	0.00578037	0.00191704	1.0058	1.00203	1.00958	0.00256761	0.908962	20	0.344183
	VPS13B	-0.0243481	0.00865705	0.975946	0.959526	0.992647	0.00491545	0.397986	20	0.397524
	IGHMBP2	0.00282823	0.000704137	1.00283	1.00145	1.00422	5.90444e-05	0.649656	20	0.131086
	TIMM10	-0.00312219	0.00103047	0.996883	0.994871	0.998898	0.00244654	0.0172441	20	0.341423
	BIVM	-0.00469181	0.00154097	0.995319	0.992318	0.99833	0.00232898	0.484101	20	0.335363
	ERCC5	0.00636491	0.00204085	1.00639	1.00237	1.01042	0.0018162	0.146705	20	0.307804
	RDH5	0.00246429	0.000637777	1.00247	1.00121	1.00372	0.000111605	0.484772	20	0.145366
	SPRY2	-0.0109771	0.00341791	0.989083	0.982479	0.995731	0.0013198	0.0911154	20	0.282582
	CCM2	0.00262341	0.000836965	1.00263	1.00098	1.00427	0.00172187	0.830056	20	0.305827
	TLR2	0.0106385	0.00358694	1.0107	1.00361	1.01783	0.00301805	0.817518	20	0.354677
	LARP1B	0.00784107	0.00275205	1.00787	1.00245	1.01332	0.00438325	0.0975286	20	0.388925
	GTF2A2	-0.00394437	0.00128886	0.996063	0.99355	0.998583	0.00221078	0.0633333	20	0.330181
	ARRDC4	-0.00214138	0.000657268	0.997861	0.996576	0.999147	0.00112198	0.511881	20	0.273842
	NCOR1	-0.00436784	0.00132965	0.995642	0.99305	0.99824	0.00102002	0.128624	20	0.273842
	GID4	-0.00688061	0.00238105	0.993143	0.988519	0.997789	0.00385564	0.0244572	20	0.379705
	RPS11	-0.013475	0.00476777	0.986615	0.977439	0.995878	0.00470936	0.517636	20	0.391389
	CDC42BPA	-0.0142349	0.00392202	0.985866	0.978316	0.993474	0.000283994	0.0159002	15	0.243607
	PSEN2	0.0170675	0.00318983	1.01721	1.01087	1.02359	8.766068e-08	0.0224176	20	0.000685068
	SFXN5	0.00886429	0.00274433	1.0089	1.00349	1.01435	0.00123775	0.131932	20	0.280378
	KIAA1715	-0.0060867	0.00205115	0.993932	0.989944	0.997936	0.0030027	0.787815	20	0.354677
	ANKMY1	0.00276637	0.00094479	1.00277	1.00091	1.00463	0.00341127	0.416512	20	0.374969
	VGLL4	-0.00936687	0.00318201	0.990677	0.984517	0.996875	0.0032432	0.747804	20	0.370009
	IRAK1BP1	0.00395419	0.00137072	1.00396	1.00127	1.00666	0.00391727	0.694407	20	0.379705
	SLC43A1	-0.0158274	0.00520601	0.984297	0.974305	0.994392	0.00236412	0.0761422	20	0.335363
	CDC42EP2	-0.00836321	0.00291273	0.991672	0.986026	0.997349	0.00408834	0.343268	20	0.379705
	TBX6	-0.00634815	0.0021182	0.993672	0.989555	0.997806	0.00272695	0.78708	20	0.344183
	ENKUR	0.00957987	0.00339149	1.00963	1.00294	1.01636	0.00473272	0.352482	20	0.391389
	ZNF827	0.0146164	0.0050784	1.01472	1.00467	1.02487	0.00400008	0.34712	20	0.379705
	PAN3	-0.00833164	0.00279407	0.991703	0.986287	0.997149	0.00286461	0.307041	20	0.35255
	ANKH	-0.00436018	0.0014146	0.995649	0.992893	0.998414	0.00205433	0.653868	20	0.321092
	KLF10	-0.0148239	0.00378877	0.985285	0.977996	0.992629	9.131121e-05	0.0353529	20	0.142719
	HIST1H2BD	-0.00170516	0.000602935	0.998296	0.997117	0.999477	0.00468242	0.0477543	20	0.391389
	CPAMD8	0.00502893	0.00166954	1.00504	1.00176	1.00834	0.00259398	0.0831716	8	0.344183
	TRAPPC10	0.0109506	0.00384934	1.01101	1.00341	1.01867	0.00444412	0.37472	20	0.388925
	ZNF75A	0.00660367	0.00203493	1.00663	1.00262	1.01065	0.00117386	0.208127	20	0.273842
	SLC25A45	-0.00905091	0.00310569	0.99099	0.984976	0.997041	0.00356487	0.628797	20	0.376847
	C1orf145	0.00364959	0.00124244	1.00366	1.00122	1.0061	0.00330944	0.24502	20	0.37483
	ADCK3	0.00347629	0.000619986	1.00348	1.00226	1.0047	2.058159e-08	0.0911507	20	0.00032169
	KRTCAP2	-0.0259521	0.00713548	0.974382	0.960849	0.988105	0.000275781	0.272422	20	0.243607
	SNHG16	0.00246292	0.000754012	1.00247	1.00099	1.00395	0.00108917	0.136611	20	0.273842
	U2SURP	0.0161555	0.00540016	1.01629	1.00559	1.0271	0.0027746	0.134587	7	0.344183
	WDR43	-0.0151215	0.00463071	0.984992	0.976093	0.993973	0.00109278	0.315003	20	0.273842
	GNL3	0.0096496	0.00307408	1.0097	1.00363	1.0158	0.00169511	0.0398388	20	0.304536
	PPM1M	0.00397139	0.0011141	1.00398	1.00179	1.00617	0.000364319	0.126186	20	0.264461
	GFM2	-0.00678805	0.00229417	0.993235	0.988779	0.997711	0.00308812	0.987654	20	0.357536
	CREBRF	0.00467304	0.00120604	1.00468	1.00231	1.00706	0.000106761	0.468411	20	0.145366
	VDAC2	-0.0137077	0.00443799	0.986386	0.977843	0.995003	0.00201022	0.372239	20	0.317371
	RAPSN	-0.0159125	0.00551983	0.984213	0.973623	0.994919	0.00394173	0.750961	20	0.379705
	HTR3A	-0.0158886	0.00494493	0.984237	0.974744	0.993823	0.00131304	0.803737	20	0.282582
	GLYCTK	0.0038116	0.00108125	1.00382	1.00169	1.00595	0.000423205	0.0854633	20	0.266186
	NT5DC2	0.00464683	0.00113156	1.00466	1.00243	1.00689	4.016081e-05	0.210444	20	0.131086
	RP11-231C14.4	-0.003485	0.00106058	0.996521	0.994452	0.998595	0.00101647	0.0599008	20	0.273842
	LUZP1	0.00724854	0.00225692	1.00727	1.00283	1.01174	0.00131956	0.610692	20	0.282582
	TMEM43	-0.0111863	0.00388757	0.988876	0.98137	0.99644	0.00400898	0.168731	20	0.379705
	CHD7	0.00546697	0.00190696	1.00548	1.00173	1.00925	0.00414582	0.0124594	20	0.379705
	SLFN12	0.00331388	0.00104183	1.00332	1.00127	1.00537	0.00146858	0.262467	20	0.297122
	MTX1	0.00441473	0.00142238	1.00442	1.00163	1.00723	0.00191081	0.153058	20	0.309134
	TIGD3	-0.0109713	0.00386156	0.989089	0.981631	0.996603	0.00449518	0.705674	20	0.388925
	LRRC63	0.00575938	0.00201213	1.00578	1.00182	1.00975	0.00420542	0.419668	20	0.379946
	TP53I11	-0.0075729	0.00260613	0.992456	0.987399	0.997538	0.00366316	0.775907	20	0.379173
	LIPT2	0.019521	0.00639436	1.01971	1.00701	1.03257	0.00226682	0.0704719	20	0.334249
	CTD-2369P2.2	0.00626197	0.00193259	1.00628	1.00248	1.0101	0.00119452	0.508235	20	0.274564
	GBA	0.00590617	0.00178123	1.00592	1.00242	1.00944	0.000913898	0.838516	20	0.273842
	ODF3	-0.0205719	0.00613899	0.979638	0.967921	0.991497	0.000805109	0.117465	11	0.273842
	KLHL11	-0.0109575	0.00374252	0.989102	0.981873	0.996384	0.00341324	0.339897	20	0.374969
	DPM3	-0.0142123	0.00501017	0.985888	0.976254	0.995617	0.00455841	0.0594826	20	0.389333
	HLA-DQB1	-0.00203771	0.000644603	0.997964	0.996704	0.999226	0.00157127	0.889032	20	0.297122
	SNRPE	-0.00668056	0.00214995	0.993342	0.989165	0.997536	0.001888	0.195312	20	0.309134
	CTD-3193O13.9	0.0121012	0.00343436	1.01217	1.00538	1.01901	0.000425762	0.674671	20	0.266186
	TRIM61	-0.00421534	0.00146472	0.995794	0.992939	0.998656	0.00400323	0.914165	11	0.379705
	RP11-347C12.2	0.00217323	0.00065628	1.00218	1.00089	1.00347	0.000928167	0.338182	20	0.273842
	POU6F1	0.00397095	0.00139122	1.00398	1.00124	1.00672	0.00431326	0.6137	20	0.387449
	BTN3A2	-0.00131013	0.00045422	0.998691	0.997802	0.99958	0.00392215	0.322621	20	0.379705
	SCGB1C1	-0.0026394	0.000905766	0.997364	0.995595	0.999136	0.00356835	0.0803777	20	0.376847
	UROS	0.0025621	0.000772157	1.00257	1.00105	1.00408	0.000906294	0.0172009	20	0.273842
	KIF19	0.00875348	0.00303998	1.00879	1.0028	1.01482	0.00398366	0.0758798	20	0.379705
	CD55	-0.00214467	0.000603818	0.997858	0.996677	0.999039	0.00038253	0.49664	20	0.264461
	HLA-DQA1	-0.0018367	0.000556668	0.998165	0.997077	0.999255	0.000968722	0.832355	20	0.273842
	GAL3ST4	0.00633347	0.00192425	1.00635	1.00257	1.01016	0.00099692	0.178428	20	0.273842
	SERPINA1	0.0026657	0.00092628	1.00267	1.00085	1.00449	0.00400382	0.281635	20	0.379705
	MRPL21	-0.0023626	0.000594619	0.99764	0.996478	0.998804	7.088267e-05	0.54603	20	0.131086
	ZNF841	-0.0105449	0.00366948	0.989511	0.982419	0.996653	0.00405723	0.553609	20	0.379705
	FAM118B	0.00317359	0.00102289	1.00318	1.00117	1.00519	0.00191849	0.312599	20	0.309134
	CYP21A1P	-0.00236599	0.000760605	0.997637	0.996151	0.999125	0.00186668	0.205231	20	0.309134
	BTBD17	0.00549477	0.00189491	1.00551	1.00178	1.00925	0.00373453	0.109682	20	0.379705
	HSPA1B	-0.00829554	0.00206851	0.991739	0.987726	0.995768	6.061888e-05	0.135078	20	0.131086
	CSNK2B	0.0100961	0.00254999	1.01015	1.00511	1.01521	7.518307e-05	0.0205993	20	0.131086
	PSORS1C3	0.00191449	0.000638149	1.00192	1.00066	1.00317	0.00269922	0.143373	20	0.344183
	POU5F1	0.0021445	0.000716335	1.00215	1.00074	1.00355	0.00275609	0.431411	20	0.344183
	LRCOL1	-0.00727341	0.00255891	0.992753	0.987786	0.997745	0.00447763	0.110095	20	0.388925
	GPR56	0.00654891	0.00220372	1.00657	1.00223	1.01093	0.00296112	0.319167	20	0.3533
	HCP5	-0.00760461	0.00253148	0.992424	0.987512	0.997361	0.00266438	0.132173	20	0.344183
	SLC48A1	0.00321445	0.00103909	1.00322	1.00118	1.00526	0.00197788	0.616159	20	0.315452
	GPC2	0.0159545	0.00472896	1.01608	1.00671	1.02554	0.000741446	0.399187	20	0.273842
	PPP1CB	0.00242168	0.00084545	1.00242	1.00076	1.00409	0.00417846	0.0672776	20	0.379705
	ATF6B	0.00394647	0.00138934	1.00395	1.00122	1.00669	0.00450387	0.360145	20	0.388925
	ARL16	0.00189894	0.00056906	1.0019	1.00078	1.00302	0.000846944	0.0540333	20	0.273842
	SMTNL1	-0.00494884	0.00165274	0.995063	0.991845	0.998292	0.00275051	0.560733	20	0.344183
	KIR2DS4	-0.00213314	0.000594764	0.997869	0.996707	0.999033	0.000335105	0.0410856	20	0.261885
	HLA-DQB1-AS1	-0.00145324	0.00048354	0.998548	0.997602	0.999495	0.00265217	0.946511	20	0.344183
	C4B	0.00164101	0.000524243	1.00164	1.00061	1.00267	0.00174658	0.274625	20	0.306732
	C14orf132	-0.00279907	0.000842167	0.997205	0.99556	0.998852	0.000888469	0.284491	20	0.273842
	C1orf233	0.00626058	0.00221882	1.00628	1.00191	1.01067	0.00477873	0.588571	20	0.391828
	TNKS2-AS1	0.00291067	0.000842659	1.00291	1.00126	1.00457	0.000552044	0.394178	20	0.273842
	CYP21A2	0.00405541	0.00132261	1.00406	1.00146	1.00667	0.00216787	0.571712	20	0.330181
	HLA-DQB2	0.00226994	0.000722057	1.00227	1.00086	1.00369	0.00166818	0.018392	20	0.303181
	MTX1P1	0.00493304	0.00149627	1.00495	1.002	1.0079	0.000977585	0.459215	20	0.273842
	GATS	0.00634355	0.00185615	1.00636	1.00271	1.01003	0.000631781	0.282323	20	0.273842
	GLYCTK-AS1	0.00542604	0.00160758	1.00544	1.00228	1.00861	0.000737399	0.277292	20	0.273842
	RP5-1157M23.2	0.00506109	0.00144712	1.00507	1.00223	1.00793	0.000469881	0.0887559	20	0.272009
	C4A	-0.00321986	0.00105101	0.996785	0.994734	0.998841	0.002187	0.163874	20	0.330181
	RP11-18H21.1	0.00121391	0.0004235	1.00121	1.00038	1.00205	0.00415199	0.0508283	20	0.379705
	RP11-1149O23.3	0.00201168	0.000679525	1.00201	1.00068	1.00335	0.00307224	0.0382188	20	0.357536
	STX18-AS1	-0.0042569	0.00124711	0.995752	0.993321	0.998189	0.000641577	0.0103756	6	0.273842
	TNXA	-0.00297503	0.000977219	0.997029	0.995122	0.998941	0.0023316	0.326666	20	0.335363
	RP11-119D9.1	0.00432487	0.00141141	1.00433	1.00156	1.00712	0.00218237	0.0443416	20	0.330181
	RP11-326C3.11	0.00145087	0.000495602	1.00145	1.00048	1.00243	0.00341719	0.927301	20	0.374969
	POLG2	-0.00779662	0.00242468	0.992234	0.987529	0.99696	0.00130205	0.622408	12	0.282582
	CYP2B7P	0.00551772	0.00164842	1.00553	1.00229	1.00879	0.00081609	0.158336	20	0.273842
	RP11-644F5.10	0.00265229	0.000638383	1.00266	1.0014	1.00391	3.257156e-05	0.458186	20	0.131086
	CEP95	-0.00312731	0.000956072	0.996878	0.995011	0.998747	0.00107169	0.0257386	19	0.273842
	LINC00984	0.00264552	0.000920564	1.00265	1.00084	1.00446	0.00405568	0.783082	20	0.379705
	RP11-797A18.3	0.00191476	0.000580226	1.00192	1.00078	1.00306	0.00096677	0.6315	20	0.273842
	RP11-16E12.2	-0.0161015	0.00569317	0.984027	0.973108	0.995069	0.00468095	0.214303	20	0.391389
	RP11-252A24.7	0.00343955	0.00117644	1.00345	1.00113	1.00576	0.00345904	0.556116	15	0.374969
	RP11-797A18.4	0.00164661	0.000498547	1.00165	1.00067	1.00263	0.00095716	0.795256	20	0.273842
	PAN3-AS1	-0.00436192	0.00144643	0.995648	0.992829	0.998474	0.00256439	0.727443	20	0.344183
	RP11-345J4.5	0.00256101	0.000850899	1.00256	1.00089	1.00424	0.00261445	0.585677	14	0.344183
	LOXL1-AS1	0.00249383	0.000820722	1.0025	1.00089	1.00411	0.00237698	0.441411	20	0.335363
	RP13-1032I1.7	-0.00673951	0.00237486	0.993283	0.98867	0.997917	0.00454173	0.0351814	20	0.389333
	RP11-95P2.1	-0.00345671	0.00118821	0.996549	0.994231	0.998873	0.00362373	0.912908	20	0.379173
	MRPL12	0.0127203	0.00437686	1.0128	1.00415	1.02153	0.00365781	0.0146493	20	0.379173
	RP11-686D22.7	0.00471036	0.00151153	1.00472	1.00175	1.0077	0.00183146	0.0359435	20	0.307804
	RP11-686D22.4	0.00237704	0.00074971	1.00238	1.00091	1.00385	0.00152121	0.0711054	20	0.297122
	RP11-686D22.3	0.00360586	0.00113616	1.00361	1.00138	1.00585	0.00150499	0.337661	20	0.297122
	RP11-686D22.5	0.00755379	0.00264982	1.00758	1.00236	1.01283	0.00436258	0.03834	20	0.388925
	RP11-686D22.8	0.00468714	0.00148156	1.0047	1.00178	1.00762	0.00155799	0.238868	20	0.297122
	CTD-2192J16.21	0.00204861	0.000619131	1.00205	1.00084	1.00327	0.000936793	0.650825	20	0.273842
	RP11-738E22.3	0.00186996	0.000639972	1.00187	1.00062	1.00313	0.0034786	0.470894	20	0.374969
	RP11-797A18.6	0.00230422	0.000700693	1.00231	1.00093	1.00368	0.00100729	0.599526	20	0.273842
	Gene	Beta	SE	or	or_lci95	or_uci95	p_SMR	p_HEIDI	nsnp_HEIDI	p_SMR_fdr
	ADCK3	0.00544267	0.00101129	1.00546	1.00347	1.00745	7.369324e-08	0.0738056	20	0.000501998
	ANKH	-0.00493876	0.00166971	0.995073	0.991822	0.998335	0.00309789	0.291992	8	0.38044
	ARL16	0.00163274	0.000487937	1.00163	1.00068	1.00259	0.000819206	0.080049	20	0.300453
	ARRDC4	-0.00258095	0.000796331	0.997422	0.995867	0.99898	0.00119087	0.601073	20	0.300453
	BLVRA	0.00452542	0.00146063	1.00454	1.00166	1.00742	0.00194649	0.0155875	20	0.338988
	BOLA2	0.00291068	0.00096927	1.00291	1.00101	1.00482	0.00267368	0.360875	20	0.358403
	BTBD17	0.00439562	0.0014651	1.00441	1.00153	1.00729	0.00269796	0.323956	20	0.358403
	BTN3A2	-0.00165186	0.000587106	0.99835	0.997201	0.999499	0.00489944	0.0550136	20	0.513758
	C4A	-0.00192022	0.000590993	0.998082	0.996926	0.999238	0.00115752	0.752953	20	0.300453
	C4B	0.00165763	0.000541716	1.00166	1.0006	1.00272	0.0022136	0.95254	20	0.35533
	CCM2	0.00744223	0.00227798	1.00747	1.00298	1.01198	0.00108681	0.795206	20	0.300453
	CD55	-0.00636476	0.00183303	0.993655	0.990092	0.997232	0.0005161	0.904037	20	0.300453
	CDC42	0.0124079	0.00362788	1.01249	1.00531	1.01971	0.000625835	0.979429	20	0.300453
	CDC42BPA	-0.0104345	0.0027438	0.98962	0.984312	0.994956	0.000142989	0.56582	17	0.16234
	CPAMD8	0.00319383	0.00108085	1.0032	1.00108	1.00533	0.00312751	0.057125	6	0.38044
	CTD-2192J16.21	0.00183156	0.000560771	1.00183	1.00073	1.00293	0.00109023	0.350997	20	0.300453
	CYP21A1P	-0.00289303	0.00102373	0.997111	0.995112	0.999114	0.00471372	0.152117	20	0.50968
	CYP21A2	0.00276569	0.000849987	1.00277	1.0011	1.00444	0.00113871	0.736057	20	0.300453
	CYP2B7P1	0.001823	0.000553022	1.00182	1.00074	1.00291	0.000979207	0.503911	20	0.300453
	DDX5	0.00436528	0.00136314	1.00437	1.00169	1.00706	0.00136301	0.102606	10	0.309493
	DHX32	0.00475087	0.00118189	1.00476	1.00244	1.00709	5.826581e-05	0.639441	20	0.0793813
	GBA	0.00599063	0.00183574	1.00601	1.0024	1.00963	0.00110108	0.458344	20	0.300453
	GLYCTK	0.00543979	0.00161208	1.00545	1.00228	1.00864	0.000739794	0.219426	20	0.300453
	HLA-B	-0.006714	0.00181731	0.993308	0.989777	0.996853	0.000220348	0.589021	20	0.210916
	HLA-DQA1	-0.00402679	0.00122875	0.995981	0.993586	0.998383	0.00104864	0.962919	20	0.300453
	HLA-DQB1	-0.00167747	0.00055517	0.998324	0.997238	0.999411	0.00251483	0.999997	20	0.358403
	HLA-DQB1-AS1	-0.00269613	0.000930438	0.997308	0.99549	0.999128	0.00375903	0.649363	20	0.434009
	HLA-DQB2	0.00137088	0.000440745	1.00137	1.00051	1.00224	0.00186858	0.999985	20	0.338988
	HLA-S	-0.00144954	0.000468858	0.998552	0.997634	0.99947	0.00199053	0.129288	20	0.338988
	IGHMBP2	0.0015419	0.00043385	1.00154	1.00069	1.0024	0.000379439	0.284034	20	0.287193
	KIR2DS4	-0.00263373	0.000794962	0.99737	0.995817	0.998925	0.000922903	0.0238012	20	0.300453
	METRNL	0.0164313	0.00495095	1.01657	1.00675	1.02648	0.000903981	0.175144	4	0.300453
	MRPL21	-0.00376675	0.000923025	0.99624	0.99444	0.998044	4.486749e-05	0.316852	20	0.0793813
	MTX1P1	0.00738881	0.00229021	1.00742	1.0029	1.01195	0.00125419	0.655862	10	0.305127
	NCOR1	-0.00485831	0.00156567	0.995153	0.992104	0.998212	0.00191552	0.500644	20	0.338988
	NT5C3B	-0.00138437	0.000492925	0.998617	0.997652	0.999582	0.00497769	0.364626	20	0.513758
	PMM1	-0.00479682	0.00160447	0.995215	0.99209	0.998349	0.00279297	0.306972	20	0.358976
	PSEN2	0.013111	0.00305785	1.0132	1.00714	1.01929	1.805722e-05	0.114334	5	0.0615029
	PVALB	0.00283097	0.000772512	1.00283	1.00132	1.00435	0.000247699	0.414329	20	0.210916
	RDH5	0.00403291	0.00100286	1.00404	1.00207	1.00602	5.785069e-05	0.346567	20	0.0793813
	RP11-18H21.1	0.00156204	0.000548901	1.00156	1.00049	1.00264	0.00443061	0.102269	20	0.486796
	RP11-231C14.3	0.00580544	0.00201184	1.00582	1.00186	1.0098	0.00390619	0.132366	6	0.443483
	RP11-231C14.4	-0.00404686	0.001325	0.995961	0.993378	0.998551	0.00225627	0.0401752	12	0.35533
	RP11-326C3.11	0.00325761	0.00113176	1.00326	1.00104	1.00549	0.00399737	0.084451	20	0.446395
	RP11-347C12.2	0.00433772	0.00137144	1.00435	1.00165	1.00705	0.00156211	0.597109	20	0.332534
	RP11-419C5.2	-0.00312641	0.000953161	0.996878	0.995018	0.998743	0.0010379	0.0759941	20	0.300453
	RP11-686D22.3	0.00540105	0.00173963	1.00542	1.00199	1.00885	0.00190463	0.409498	20	0.338988
	RP11-686D22.4	0.00496164	0.00158715	1.00497	1.00185	1.00811	0.00177126	0.0577268	20	0.338988
	RP11-686D22.5	0.0063121	0.00210688	1.00633	1.00218	1.0105	0.0027359	0.173664	10	0.358403
	RP11-686D22.7	0.00607314	0.00199619	1.00609	1.00216	1.01004	0.0023473	0.149945	18	0.35533
	RP11-738E22.3	0.00337686	0.00120064	1.00338	1.00102	1.00575	0.00491519	0.239544	20	0.513758
	RP11-77A13.1	0.00231354	0.000707554	1.00232	1.00093	1.00371	0.00107633	0.483272	8	0.300453
	RP11-797A18.6	0.00440516	0.00146133	1.00441	1.00154	1.0073	0.0025741	0.0808418	20	0.358403
	SCGB1C1	-0.0034563	0.00110137	0.99655	0.994401	0.998703	0.00169999	0.191429	20	0.338988
	SLFN12	0.00523114	0.00166645	1.00524	1.00197	1.00853	0.00169476	0.219935	20	0.338988
	SMTNL1	-0.00336689	0.00109351	0.996639	0.994505	0.998777	0.00207711	0.654673	19	0.345104
	SNHG16	0.00277142	0.000843614	1.00278	1.00112	1.00443	0.00101921	0.0869935	20	0.300453
	SREBF1	-0.003743	0.00110484	0.996264	0.994109	0.998424	0.000704486	0.403759	20	0.300453
	TBX6	-0.00271682	0.000923009	0.997287	0.995484	0.999093	0.00324591	0.870902	20	0.387915
	TNKS2-AS1	0.00281032	0.000886779	1.00281	1.00107	1.00456	0.00152895	0.250227	20	0.332534
	TSPAN3	0.00353117	0.00110184	1.00354	1.00137	1.00571	0.00135157	0.268812	20	0.309493
	UGT2B17	0.00311404	0.001022	1.00312	1.00111	1.00513	0.00231142	0.56132	20	0.35533
	UROS	0.0107183	0.00362257	1.01078	1.00362	1.01798	0.00308883	0.0168444	9	0.38044
	VDAC2	-0.00828485	0.00273948	0.991749	0.986439	0.997089	0.00249253	0.156356	20	0.358403
